# Supplementary material for: The carotenoid redshift: Physical basis and implications for visual signaling
Source: Ecol Evol. 2023 Sep 7;13(9):e10408. doi: 10.1002/ece3.10408 (PMC10485323; doi:10.1002/ece3.10408)
Supplement: Supplementary file 1 — Table S1 [file ECE3-13-e10408-s004.csv]

wl	RamBreF_crown	RamBreF_back	RamBreF_rump	RamBreF_tail	RamBreF_throat	RamBreF_breast	RamBreF_stomach	RamBreM_crown	RamBreM_back	RamBreM_rump	RamBreM_tail	RamBreM_throat	RamBreM_breast	RamBreM_stomach	RamCarF_crown	RamCarF_back	RamCarF_rump	RamCarF_tail	RamCarF_throat	RamCarF_breast	RamCarF_stomach	RamCarM_crown	RamCarM_back	RamCarM_rump	RamCarM_tail	RamCarM_throat	RamCarM_breast	RamCarM_stomach	RamCosF_crown	RamCosF_back	RamCosF_rump	RamCosF_tail	RamCosF_throat	RamCosF_breast	RamCosF_stomach	RamCosM_crown	RamCosM_back	RamCosM_rump	RamCosM_tail	RamCosM_throat	RamCosM_breast	RamCosM_stomach	RamDimF_crown	RamDimF_back	RamDimF_rump	RamDimF_tail	RamDimF_throat	RamDimF_breast	RamDimF_stomach
300	0.519	0	0.219888889	1.433	0	0	0	0.657888889	0.160444444	0	1.311444444	0.180222222	0	0.042888889	0.570444444	0.248666667	0.146111111	2.912222222	0.353333333	0.344666667	0.941777778	0.164777778	0.199	0.459888889	3.660666667	0.240555556	0.209111111	0.189888889	1.163111111	0.302	0.612	4.128666667	0.506555556	0.367333333	1.165333333	0	0.008666667	0.254888889	0.807777778	0.126777778	0.207777778	0.212777778	0.605555556	0.093	0	2.767777778	0.346333333	0.004333333	0.343222222
301	0.639619048	0.075619048	0.394761905	1.614238095	0	0	0	0.858047619	0.195904762	0	1.196238095	0.150809524	0.070285714	0.076809524	0.875904762	0.486809524	0.242571429	3.192857143	0.47247619	0.596571429	1.062142857	0.014095238	0	0.147285714	3.335190476	0	0	0.015095238	1.158428571	0.388666667	0.581	4.119761905	0.471190476	0.206714286	0.927095238	0.050857143	0.17052381	0.455190476	1.240761905	0.362571429	0.47147619	0.461142857	0.791238095	0.078619048	0	2.936619048	0.459904762	0.076380952	0.462904762
302	1.030904762	0.280079365	0.962698413	1.72984127	0.004015873	0.004809524	0.158698413	0.899952381	0.369174603	0.195253968	1.365206349	0.202380952	0.184968254	0.058301587	0.997190476	0.652952381	0.478968254	3.294460317	0.564698413	0.622492063	1.122365079	0	0	0.044111111	3.07584127	0	0	0	0.738968254	0.258047619	0.272253968	3.962063492	0.209238095	0.018714286	0.785380952	0	0.073603175	0.33947619	1.259365079	0.203650794	0.143	0.322174603	1.231269841	0.550666667	0.323238095	3.428857143	1.006603175	0.498619048	0.989095238
303	0.979190476	0.240333333	0.890142857	1.759809524	0	0	0.042428571	0.802952381	0.133285714	0.166047619	1.240761905	0.148380952	0.171619048	0	1.04147619	0.667142857	0.620142857	3.232952381	0.728333333	0.588809524	1.213809524	0	0.016333333	0.093095238	3.08947619	0.01952381	0	0.009238095	0.774904762	0.436571429	0.590571429	3.857380952	0.51552381	0.172380952	0.945428571	0	0.100428571	0.332619048	1.097095238	0.099142857	0.136142857	0.144952381	1.109142857	0.626952381	0.319047619	3.158095238	0.922857143	0.610238095	0.857857143
304	0.606848485	0.227242424	0.694666667	1.662424242	0	0	0	0.512469697	0.083106061	0	1.096530303	0.047090909	0	0	0.961378788	0.417939394	0.468712121	2.956212121	0.579393939	0.344136364	1.206121212	0.053257576	0.251757576	0.200287879	3.463242424	0.19530303	0.074590909	0.252469697	1.02080303	0.418893939	0.625954545	3.683575758	0.674136364	0.16519697	0.92630303	0.107909091	0.445833333	0.555969697	1.159818182	0.176242424	0.223878788	0.289272727	0.944939394	0.426	0.136787879	2.689015152	0.582257576	0.511924242	0.676
305	0.624954545	0.412833333	0.895909091	1.855242424	0.037560606	0.164878788	0.253909091	0.484	0	0	1.102727273	0.042227273	0	0	0.925575758	0.363393939	0.360515152	2.979833333	0.513712121	0.32130303	1.227	0.024590909	0.200454545	0.223242424	3.448212121	0.409818182	0.197257576	0.097348485	1.128772727	0.570893939	0.747333333	3.881	0.654469697	0.204121212	1.065863636	0.048378788	0.330454545	0.274590909	1.060621212	0.013090909	0.227469697	0.12830303	0.795393939	0.270424242	0.207166667	2.607590909	0.434257576	0.413015152	0.527469697
306	0.962428571	0.412873016	1.04747619	1.848349206	0.015968254	0.245126984	0.172603175	0.500666667	0	0	1.042349206	0	0	0	0.622904762	0.193634921	0.263269841	2.823285714	0.543460317	0.484587302	1.124746032	0.093714286	0.086952381	0.285301587	3.654984127	0.414190476	0.269984127	0.093619048	1.19668254	0.605412698	0.752603175	4.097809524	0.722412698	0.205730159	1.066793651	0.019301587	0.126761905	0.205603175	0.934253968	0.084365079	0.224190476	0.182952381	0.842396825	0.393111111	0.284063492	2.846936508	0.659333333	0.540793651	0.595825397
307	1.037121212	0.19030303	1.101181818	1.596212121	0	0.235909091	0.070090909	0.610636364	0	0	0.965121212	0	0	0	0.398363636	0.006545455	0.197	2.458454545	0.492787879	0.354818182	0.610575758	0.144666667	0.172606061	0.514848485	3.744090909	0.508151515	0.334636364	0.066606061	1.178787879	0.647939394	0.826727273	3.976393939	0.83230303	0.147727273	1.166787879	0.096606061	0.221363636	0.236757576	1.017	0.23869697	0.219	0.202333333	0.884909091	0.18130303	0.088909091	2.693606061	0.411666667	0.186787879	0.418272727
308	1.005939394	0.046121212	1.107424242	1.714636364	0	0.11369697	0	0.435393939	0	0	1.020121212	0	0	0	0.437636364	0	0.157272727	2.563030303	0.399151515	0.188606061	0.558060606	0.066060606	0.147515152	0.364212121	3.478757576	0.451030303	0.109666667	0.043333333	1.181242424	0.505939394	0.793060606	3.964272727	0.666060606	0.077575758	1.000727273	0.101090909	0.18069697	0.133969697	0.989787879	0.187909091	0.246212121	0.168121212	1.207909091	0.456606061	0.322060606	3.077272727	0.756909091	0.597121212	0.659454545
309	0.860428571	0.000206349	0.87415873	1.609968254	0	0	0	0.286063492	0	0	0.88368254	0	0	0	0.294492063	0.049190476	0.052047619	2.494206349	0.272730159	0.032920635	0.63052381	0	0.077063492	0.062571429	3.206650794	0.205571429	0.079428571	0	1.170380952	0.364714286	0.584634921	3.94368254	0.39984127	0.161285714	0.962396825	0.030095238	0.017857143	0.046349206	0.863222222	0.001301587	0.31315873	0.109174603	0.817142857	0.131603175	0.080825397	2.771269841	0.627888889	0.203650794	0.462095238
310	1.037787879	0.296681818	1.121530303	1.928681818	0.014939394	0.144348485	0.363045455	0.377121212	0	0	0.916318182	0	0	0	0.246848485	0.051727273	0.061363636	2.622833333	0.317454545	0	0.735606061	0	0	0.039227273	3.282787879	0.086409091	0	0	0.98880303	0.274166667	0.545939394	3.866257576	0.454681818	0.057681818	0.963378788	0.189454545	0.200348485	0.309348485	1.279848485	0.292	0.424984848	0.534484848	0.757015152	0.255333333	0.286060606	2.986621212	0.699757576	0.12080303	0.562742424
311	1.049969697	0.633	1.431348485	2.238515152	0.381045455	0.506893939	0.44369697	0.524651515	0.069954545	0.034469697	1.101348485	0.109121212	0	0	0.477484848	0.068969697	0.152833333	2.835060606	0.397681818	0.081151515	0.897409091	0	0.001045455	0.122575758	3.351575758	0.128954545	0.045348485	0	0.883393939	0.336015152	0.577424242	3.812954545	0.545742424	0.112484848	0.970818182	0.075606061	0.121030303	0.351878788	1.235181818	0.172515152	0.265848485	0.407333333	0.790575758	0.165469697	0.281909091	3.025590909	0.629166667	0.272575758	0.556878788
312	1.071142857	0.530857143	1.268952381	2.111047619	0.229	0.43447619	0.294619048	0.482238095	0.038952381	0	1.145333333	0.033428571	0	0	0.644238095	0.235857143	0.261190476	2.895238095	0.568571429	0.339047619	1.119714286	0	0	0.115142857	3.053809524	0.105857143	0.052952381	0	1.012761905	0.462095238	0.750333333	3.846142857	0.602761905	0.449761905	0.923809524	0	0.220428571	0.464238095	1.281761905	0.109666667	0.262095238	0.24647619	0.697238095	0	0.096238095	2.94	0.501952381	0.328571429	0.472428571
313	0.790333333	0	0.693242424	1.686272727	0	0.011	0	0.49469697	0	0	1.361969697	0.127121212	0.054848485	0	0.713787879	0.233151515	0.465969697	2.806969697	0.64830303	0.599727273	1.163575758	0	0	0	2.902121212	0.085666667	0.047545455	0	1.176515152	0.383060606	0.629363636	3.678636364	0.597969697	0.379424242	0.928	0	0.218878788	0.173666667	0.966818182	0.057848485	0.124212121	0.116151515	0.786242424	0.126878788	0.153363636	2.929030303	0.668969697	0.418848485	0.495454545
314	0.841909091	0	0.566575758	1.55569697	0	0.101606061	0	0.101727273	0	0	1.099606061	0	0	0	1.195636364	0.541575758	0.693272727	3.090909091	0.854	0.934969697	1.405242424	0.055	0	0.005727273	3.012363636	0.133848485	0.024787879	0	1.152454545	0.357393939	0.633757576	3.56269697	0.651212121	0.303545455	0.811878788	0	0	0.112666667	0.935272727	0.158	0.143424242	0.195757576	0.702757576	0.164848485	0.070151515	2.552818182	0.61030303	0.11530303	0.302606061
315	0.992318182	0.094409091	0.56930303	1.783257576	0	0.296409091	0	0.397363636	0.073727273	0	1.300893939	0.523772727	0.212469697	0.007348485	1.205939394	0.798712121	0.468954545	2.981878788	0.787651515	0.568939394	1.312575758	0.200212121	0.058636364	0.304636364	3.3695	0.266742424	0.137151515	0.141409091	1.316742424	0.542969697	0.817	3.672287879	0.912954545	0.565545455	0.989515152	0	0.057075758	0.387227273	1.128939394	0.273712121	0.37719697	0.342606061	0.817287879	0.351090909	0.160909091	2.572166667	0.628136364	0.204984848	0.513181818
316	1.080015873	0.374349206	0.745936508	2.001793651	0	0.504349206	0.274174603	0.767428571	0.454301587	0.16247619	1.315603175	0.532793651	0.44652381	0.41868254	1.114761905	0.572587302	0.221857143	2.781079365	0.603920635	0.187142857	0.891730159	0.039269841	0	0.214888889	2.896888889	0.006253968	0	0	1.278349206	0.467873016	0.821698413	3.640809524	0.91484127	0.637507937	1.130571429	0.128063492	0.366920635	0.534984127	1.228301587	0.267730159	0.709047619	0.468793651	0.924492063	0.271730159	0.148857143	2.729809524	0.668095238	0.402539683	0.654047619
317	1.153428571	0.442238095	1.049857143	1.950904762	0.147809524	0.351952381	0.062857143	0.668380952	0.116428571	0	1.353380952	0.188952381	0.132619048	0	0.809714286	0.388904762	0.056238095	2.77547619	0.441190476	0.124952381	0.878047619	0	0.01747619	0.11952381	2.672666667	0.05152381	0	0	1.743952381	0.751904762	1.275095238	3.783809524	1.187809524	0.868095238	1.473666667	0	0.139095238	0.074904762	0.933333333	0.138095238	0.407952381	0.255047619	1.036238095	0.239857143	0.225047619	2.86452381	0.91847619	0.321142857	0.739333333
318	1.170206349	0.451063492	1.094952381	1.785047619	0.378365079	0.181111111	0	0.381746032	0	0	1.010285714	0	0	0	0.810666667	0.451111111	0.243555556	2.917968254	0.838904762	0.410730159	1.17447619	0.236650794	0.150428571	0.380746032	3.410603175	0.331206349	0.078746032	0.134015873	1.45815873	0.538333333	1.170238095	3.770809524	0.966396825	0.557222222	1.427301587	0	0	0	0.715253968	0	0.073492063	0.086428571	0.691777778	0.114634921	0.085190476	2.64184127	0.647492063	0.188126984	0.595650794
319	1.143681818	0.44380303	1.198075758	2.016378788	0.588772727	0.38019697	0.458712121	0.312712121	0	0	0.619015152	0	0	0	0.700545455	0.300909091	0.253621212	2.771560606	0.818848485	0.444848485	1.146439394	0.354333333	0.304409091	0.392878788	3.568454545	0.302409091	0.189863636	0.260227273	1.219060606	0.599681818	0.646515152	3.580757576	0.787621212	0.34880303	1.109939394	0	0	0	0.728424242	0.065939394	0	0.063272727	0.6985	0.289545455	0.185727273	2.717590909	0.498121212	0.272590909	0.612121212
320	1.105666667	0.541857143	1.103857143	1.988095238	0.468428571	0.285	0.370333333	0.436571429	0	0	0.736333333	0	0	0	0.658285714	0.430619048	0.257619048	2.551952381	0.691190476	0.454571429	1.161952381	0.337428571	0.196571429	0.295857143	3.393	0.150619048	0.063952381	0.243047619	1.63847619	1.198	0.839047619	4.036142857	1.35252381	0.772190476	1.505666667	0	0	0.03252381	0.750714286	0.163761905	0	0.126142857	0.808904762	0.27952381	0.073761905	2.75752381	0.572095238	0.486238095	0.705095238
321	0.634761905	0	0.897746032	1.208825397	0	0	0	0.249904762	0	0	0.886619048	0.04584127	0	0	0.704301587	0.707952381	0.361063492	2.563761905	0.634492063	0.743492063	1.259714286	0	0.017285714	0.040253968	2.970460317	0.084952381	0	0.011714286	1.869952381	1.289111111	0.996888889	3.874380952	1.341650794	0.834	1.596460317	0	0.040142857	0.178063492	0.796285714	0.32647619	0.105920635	0.266047619	1.213873016	0.39552381	0.245190476	2.626952381	0.681142857	0.64668254	0.896825397
322	0.724712121	0.072439394	0.625151515	1.272227273	0	0	0	0	0	0	0.321515152	0	0	0	0.749727273	0.449348485	0.397969697	2.551530303	0.444833333	0.750969697	1.013727273	0	0	0	2.872818182	0	0	0	1.636848485	1.027318182	0.950666667	3.809939394	0.937454545	0.512848485	1.3005	0	0.065484848	0.270060606	0.776590909	0.141378788	0.108575758	0.160136364	1.158242424	0.379348485	0.338636364	2.579681818	0.695242424	0.491212121	0.796484848
323	1.291809524	0.723809524	1.106761905	2.000047619	0.039428571	0.484285714	0.370857143	0.216095238	0	0	0.449809524	0	0	0	1.230952381	0.695142857	0.683190476	2.951333333	0.853857143	0.975428571	1.227952381	0.05152381	0	0.032809524	3.003428571	0.070666667	0	0	1.384380952	1.111809524	1.090428571	3.920904762	0.94347619	0.408333333	1.461047619	0.051142857	0.206380952	0.422047619	0.626428571	0.065047619	0.207714286	0.154714286	1.174761905	0.635571429	0.608238095	2.866809524	0.888809524	0.513	0.909190476
324	1.068777778	0.397714286	0.894666667	1.808253968	0	0.274619048	0	0.349396825	0	0	0.558888889	0	0	0	1.100507937	0.539047619	0.471396825	2.61868254	0.690888889	0.566968254	1.14368254	0.011031746	0	0.246984127	3.159777778	0.179015873	0	0.182079365	1.42215873	1.062761905	1.057698413	4.02131746	1.293492063	0.777587302	1.674936508	0.061587302	0.501936508	0.509079365	1.032857143	0.142063492	0.548238095	0.287666667	0.971968254	0.450206349	0.562031746	2.819063492	0.583460317	0.526809524	0.63784127
325	0.769365079	0.15747619	0.795857143	1.652269841	0	0.19831746	0	0.530968254	0.006761905	0	1.039873016	0.324571429	0	0	0.825793651	0.323555556	0.429111111	2.856031746	0.641952381	0.406714286	1.050920635	0	0	0.18447619	3.171126984	0.043333333	0	0.19784127	1.358555556	0.612857143	0.706619048	3.737825397	0.932253968	0.53568254	1.378777778	0.037365079	0.31984127	0.454238095	1.04631746	0.158698413	0.432587302	0.306174603	0.594619048	0.138253968	0.034634921	2.323984127	0.182301587	0.094428571	0.295904762
326	0.776	0.059380952	0.804190476	1.439809524	0	0.305190476	0	1.194714286	0.511571429	0.200571429	1.664904762	0.78652381	0.705571429	0.556857143	0.689428571	0.183714286	0.401380952	2.89452381	0.392857143	0.488809524	1.15652381	0	0	0.060666667	3.056809524	0	0	0.041761905	1.14452381	0.31352381	0.615333333	3.681333333	0.664761905	0.288714286	1.295	0.004238095	0.125571429	0.437619048	1.268047619	0.081285714	0.324428571	0.312809524	1.168714286	0.475047619	0.469047619	2.653428571	0.685666667	0.362666667	0.932047619
327	1.057015873	0.324634921	1.070031746	1.645968254	0	0.361412698	0.335428571	1.198063492	0.585126984	0.436492063	1.619920635	0.577777778	0.654333333	0.572666667	0.426984127	0.037190476	0.299555556	2.481015873	0.242777778	0.283111111	1.134587302	0	0.102380952	0.207095238	3.326968254	0.106222222	0.068349206	0.019968254	0.962380952	0.387031746	0.804507937	3.482444444	0.581968254	0.184301587	1.321809524	0.036857143	0.105444444	0.480968254	1.196111111	0.040968254	0.361206349	0.310984127	1.223968254	0.484603175	0.548984127	2.974936508	0.976904762	0.549126984	1.207539683
328	1.355888889	0.641539683	1.404571429	1.661349206	0.087238095	0.451126984	0.563920635	0.784095238	0.402126984	0.473698413	1.488571429	0.478365079	0.377920635	0.316396825	0.555571429	0.271111111	0.189730159	2.35931746	0.358222222	0.237142857	1.288095238	0	0.119111111	0.160428571	3.160174603	0.12131746	0.000666667	0.086460317	0.733015873	0.215873016	0.69184127	3.165920635	0.355222222	0.100301587	1.156825397	0.11184127	0.255079365	0.702761905	1.38715873	0.578984127	0.699952381	0.45947619	1.051126984	0.212142857	0.206111111	2.858634921	0.816968254	0.476761905	0.936412698
329	1.394904762	0.491984127	1.339666667	1.550365079	0.120253968	0.469126984	0.433269841	0.87115873	0.346396825	0.548507937	1.455793651	0.569015873	0.302714286	0.302095238	0.813634921	0.224190476	0.211730159	2.449968254	0.29015873	0.362269841	1.392952381	0.064888889	0.260015873	0.052873016	3.135063492	0.197206349	0	0.064460317	0.55547619	0.123142857	0.144888889	3.049111111	0.035873016	0	0.894920635	0.434380952	0.570603175	0.630460317	1.572222222	0.645888889	0.680888889	0.77831746	0.730111111	0.266333333	0.169698413	2.581761905	0.611539683	0.327714286	0.433920635
330	1.37847619	0.69052381	1.512428571	1.82247619	0.509380952	0.623333333	0.659809524	0.79652381	0.036	0.239142857	1.046857143	0.567809524	0.127761905	0.038904762	0.685904762	0.121428571	0.399095238	2.326619048	0.28452381	0.401238095	1.064190476	0	0.20147619	0.015714286	2.995380952	0.171666667	0	0.11352381	0.900619048	0.286857143	0.199095238	3.263285714	0.338761905	0.082238095	0.923142857	0.151571429	0.215666667	0.196190476	1.194238095	0.163142857	0.490190476	0.535238095	0.565095238	0.187666667	0.132904762	2.216047619	0.551857143	0.254333333	0.563380952
331	1.29831746	0.786555556	1.501730159	2.02131746	0.461984127	0.629888889	0.588301587	0.78784127	0.029603175	0.00668254	0.966968254	0.384968254	0	0	0.936174603	0.096904762	0.322730159	2.225777778	0.54915873	0.452063492	0.882619048	0	0	0.119857143	2.702174603	0.031587302	0.032888889	0	1.644460317	0.905619048	1.01631746	3.868888889	1.175079365	0.816365079	1.555952381	0	0.074587302	0.183777778	0.83684127	0.174539683	0.286285714	0.284190476	0.938079365	0.201888889	0.092888889	2.570587302	0.764190476	0.433126984	1.189888889
332	1.160878788	0.657106061	0.976727273	1.800757576	0.031863636	0.400772727	0.017090909	0.785969697	0.048893939	0	1.085090909	0.270257576	0	0	0.91480303	0.130257576	0.136090909	2.290757576	0.503348485	0.380121212	0.6735	0.073045455	0	0.490939394	3.096363636	0.103106061	0.164166667	0.124030303	1.709424242	1.043954545	1.101772727	3.721863636	1.299939394	0.839424242	1.614530303	0	0.113348485	0.09880303	0.562666667	0	0.183787879	0.076909091	1.127712121	0.344636364	0.293227273	2.709242424	0.781333333	0.453515152	1.307227273
333	1.09830303	0.37430303	0.754515152	1.871787879	0	0.367151515	0	0.826242424	0.098393939	0	1.307515152	0.155242424	0.12169697	0	1.00969697	0.452363636	0.476121212	2.66869697	0.957090909	0.620515152	0.936151515	0.132454545	0.023121212	0.772878788	3.156333333	0.163242424	0.233818182	0.310090909	1.255151515	0.652848485	0.558454545	3.266242424	0.921242424	0.644757576	1.274121212	0	0.044393939	0.024333333	0.573818182	0	0.04869697	0	1.120333333	0.483515152	0.424424242	2.709787879	0.721424242	0.460151515	0.983606061
334	0.906142857	0.256619048	0.687904762	1.655952381	0	0.316238095	0	0.417904762	0	0	0.956238095	0.008142857	0	0	0.595714286	0.269190476	0.104	2.558095238	0.745761905	0.385428571	0.920904762	0.242428571	0.116333333	0.706190476	3.322714286	0.353952381	0.163238095	0.299714286	1.129142857	0.462857143	0.336190476	3.051238095	0.909380952	0.627	1.05447619	0	0	0	0.673952381	0	0	0	0.89247619	0.379333333	0.348666667	2.627952381	0.601761905	0.254333333	1.08452381
335	0.340575758	0	0.403757576	1.060030303	0	0	0	0.433454545	0.020333333	0	0.974393939	0.130969697	0.006424242	0	0.535818182	0.324424242	0	2.40069697	0.675727273	0.145909091	1.015636364	0.163424242	0.204787879	0.414363636	3.357181818	0.252515152	0.144	0.253272727	1.508848485	0.882030303	0.800545455	3.496909091	1.286212121	0.680818182	1.452878788	0	0.04869697	0.154424242	0.948818182	0	0.145787879	0.226757576	0.649575758	0.450090909	0.110606061	2.595787879	0.446575758	0.115333333	0.911424242
336	0.802952381	0.161079365	0.718968254	1.418587302	0	0.274873016	0	0.696920635	0	0	0.933460317	0.189396825	0	0	0.778047619	0.353571429	0.173888889	2.39484127	0.691666667	0.404238095	1.04668254	0.359873016	0.331380952	0.52452381	3.557761905	0.188555556	0.278984127	0.34015873	1.474126984	0.88768254	0.92247619	3.635238095	1.138428571	0.630428571	1.504063492	0	0.294857143	0.360063492	1.097539683	0.026571429	0.160539683	0.352746032	0.72884127	0.528587302	0.088206349	2.515253968	0.430015873	0.282174603	0.998222222
337	1.02147619	0.325619048	0.896920635	1.904111111	0	0.310984127	0.058587302	0.730142857	0	0	0.727412698	0.170698413	0	0	0.790079365	0.534650794	0.532936508	2.382777778	0.594047619	0.714904762	1.275507937	0.260952381	0.104634921	0.35384127	3.380714286	0.057269841	0.099301587	0.177206349	1.64184127	0.931111111	1.169492063	3.874047619	1.355031746	0.912285714	1.666444444	0.06631746	0.229761905	0.418698413	1.007396825	0.052825397	0.142222222	0.393603175	1.012873016	0.661285714	0.328428571	2.731333333	0.757174603	0.588952381	1.161761905
338	1.270269841	0.21768254	1.152936508	1.728396825	0	0.560730159	0.035587302	0.706698413	0.088507937	0	1.107079365	0.362047619	0	0	0.85584127	0.745793651	0.708412698	2.597619048	0.593365079	0.706238095	1.335746032	0.276365079	0	0.21768254	3.124111111	0.089492063	0.12331746	0.106238095	1.691079365	0.780873016	1.110126984	3.732380952	1.37031746	0.902761905	1.63115873	0	0.025047619	0.160031746	0.696888889	0	0.097412698	0.134968254	1.240412698	0.60647619	0.616952381	2.763063492	0.99631746	0.827111111	1.104238095
339	1.228238095	0.338761905	0.969095238	1.470809524	0	0.560714286	0.013809524	0.83547619	0.046285714	0	1.111714286	0.411142857	0	0	0.722238095	0.557238095	0.345	2.733857143	0.535571429	0.540190476	1.076809524	0.078142857	0.01247619	0.108190476	2.948142857	0.05352381	0.138190476	0.035190476	1.806380952	0.941857143	1.207619048	3.859047619	1.377	1.02352381	1.576285714	0.149190476	0.077904762	0.649666667	0.904285714	0.037904762	0.379619048	0.138904762	1.292333333	0.478952381	0.657095238	2.78247619	0.878333333	0.742095238	1.178809524
340	1.169636364	0.45930303	1.095242424	1.549272727	0.15369697	0.500121212	0.006909091	0.83730303	0	0	1.072424242	0.354909091	0.048545455	0	0.594151515	0.139393939	0.096787879	2.251515152	0.422333333	0.289636364	0.83730303	0.070606061	0.037545455	0.096606061	2.958363636	0.146878788	0.145333333	0.066212121	1.349484848	0.539878788	0.888272727	3.725636364	1.085363636	0.693727273	1.349484848	0.069090909	0.018424242	0.389090909	0.867060606	0.024969697	0.37530303	0.146242424	0.900272727	0.085060606	0.366939394	2.385212121	0.473909091	0.26130303	0.787454545
341	1.228761905	0.535174603	1.240634921	1.622619048	0.058206349	0.50915873	0.21715873	0.878031746	0.247571429	0.02284127	1.306603175	0.480142857	0.207904762	0	0.678380952	0.214984127	0.182301587	2.195555556	0.646380952	0.504206349	1.089936508	0.054507937	0.113539683	0.080730159	3.201301587	0.366333333	0.003063492	0.03515873	1.185761905	0.683507937	0.779380952	3.822698413	1.118603175	0.508174603	1.506047619	0.053793651	0.018952381	0.027285714	0.823428571	0.052571429	0.290238095	0.091412698	0.897650794	0.371984127	0.265888889	2.465047619	0.478634921	0.195428571	0.720063492
342	1.340424242	0.477151515	1.087	1.716	0.080454545	0.571545455	0.326727273	0.797848485	0.150878788	0	1.373848485	0.455484848	0.322	0	0.920909091	0.417606061	0.645272727	2.608454545	0.924121212	0.845727273	1.328333333	0	0.007212121	0.025333333	2.979575758	0.207515152	0	0.004757576	1.092030303	0.750818182	1.02269697	3.764939394	1.257151515	0.530575758	1.628363636	0	0	0.032121212	0.505242424	0	0.21230303	0.228636364	1.123121212	0.615666667	0.306666667	2.725454545	0.573969697	0.523393939	0.955424242
343	1.272222222	0.227444444	0.883777778	1.684222222	0	0.23	0.168333333	0.379333333	0	0	0.954222222	0.222111111	0	0	0.618444444	0.174888889	0.239222222	2.163777778	0.638444444	0.330555556	0.945888889	0	0.077	0.057222222	2.886555556	0.113111111	0	0	1.297555556	0.651333333	0.929222222	3.528222222	1.010666667	0.533888889	1.480777778	0.032222222	0.100444444	0.246111111	0.594555556	0.015888889	0.243222222	0.237444444	1.304	0.655777778	0.511444444	2.969888889	0.880555556	0.814666667	1.192777778
344	0.982075758	0.002530303	0.652681818	1.505393939	0.049954545	0.156348485	0.053212121	0.222712121	0	0	0.808272727	0.037727273	0	0	0.257848485	0	0.065075758	1.668575758	0.257318182	0	0.469393939	0	0.021545455	0.036424242	2.959469697	0.139560606	0	0.014560606	1.586151515	0.775060606	0.94869697	3.587590909	1.127712121	0.62930303	1.390030303	0.051424242	0.286227273	0.333060606	0.950818182	0.063757576	0.49980303	0.251666667	1.367363636	0.643242424	0.489560606	3.016393939	0.893651515	0.649393939	1.212530303
345	0.875060606	0	0.434060606	1.292909091	0	0.031575758	0	0.297575758	0	0	0.672333333	0	0	0	0.324878788	0	0	1.781787879	0.398363636	0.053242424	0.463818182	0	0.075121212	0.097787879	3.072939394	0.029272727	0	0	1.76530303	0.921030303	1.070212121	3.840484848	1.41	0.847606061	1.598030303	0.017272727	0.221818182	0.347909091	0.87730303	0.166909091	0.197060606	0.292121212	1.271454545	0.748727273	0.568181818	3.053575758	0.959818182	0.632878788	1.201969697
346	0.78052381	0	0.736190476	1.273952381	0	0.04147619	0	0.435047619	0	0	0.854904762	0.035857143	0	0	0.644952381	0.059238095	0.08147619	2.194380952	0.445380952	0.226857143	0.697142857	0	0.14147619	0	2.821285714	0	0	0	1.552142857	0.761190476	1.002190476	3.81547619	1.351380952	0.782714286	1.552952381	0.03052381	0.07752381	0.134619048	0.954857143	0.249047619	0.11352381	0.12847619	1.190714286	0.676428571	0.41847619	2.784666667	0.719857143	0.534809524	1.095285714
347	0.735469697	0.085287879	0.978939394	1.38569697	0	0.312257576	0.109469697	0.871030303	0.387560606	0	1.282787879	0.571469697	0.260893939	0	0.472424242	0.109318182	0.054530303	2.026287879	0.249757576	0.037636364	0.657348485	0.036090909	0.144060606	0.123878788	2.985666667	0.086545455	0	0	1.40380303	0.658257576	1.019106061	3.836348485	1.377318182	0.799575758	1.667166667	0	0	0	0.588166667	0	0.048	0.020969697	1.161287879	0.750378788	0.435287879	2.764227273	0.817606061	0.5415	1.006969697
348	1.049848485	0.150666667	1.151484848	1.692757576	0.183969697	0.364393939	0.271787879	0.969545455	0.596515152	0.174939394	1.158727273	0.751393939	0.193424242	0.06869697	0.472636364	0.289515152	0.293151515	2.231272727	0.42	0.246878788	0.796181818	0.075181818	0.202121212	0.379272727	3.108151515	0.354969697	0.039242424	0.111727273	1.410909091	0.433	0.924666667	3.614757576	1.214727273	0.577666667	1.445484848	0	0	0	0.330878788	0	0	0	0.946484848	0.398454545	0.273090909	2.575909091	0.666575758	0.321636364	0.750939394
349	0.934857143	0.133952381	0.934031746	1.351142857	0.220825397	0.142063492	0.008428571	0.484904762	0.166015873	0	0.68984127	0.111333333	0	0	0.504015873	0.292460317	0.460968254	2.389238095	0.546349206	0.151825397	0.691142857	0.173285714	0	0.313349206	3.123492063	0.214730159	0.104952381	0.092507937	1.471460317	0.400444444	0.661920635	3.265619048	1.090095238	0.449809524	0.97268254	0	0.020015873	0	0.31247619	0.177539683	0.017285714	0	0.948079365	0.257571429	0.259873016	2.588587302	0.676888889	0.350904762	0.836619048
350	1.07868254	0.347825397	1.083365079	1.371460317	0.215142857	0.204063492	0	0.32715873	0	0	0.586253968	0	0	0	0.406412698	0.067111111	0.248619048	2.339063492	0.412222222	0.208746032	0.585698413	0.123111111	0	0.227079365	3.045634921	0.059968254	0.124428571	0.106349206	1.729412698	0.591634921	0.770968254	3.191619048	1.319015873	0.580015873	1.220857143	0	0.029873016	0.102650794	0.848555556	0.205666667	0.229571429	0.197984127	0.798095238	0.081238095	0.08252381	2.366	0.427619048	0.239873016	0.613174603
351	0.942412698	0.19231746	0.814809524	1.115174603	0	0.001047619	0	0.203698413	0	0	0.686047619	0	0	0	0.585904762	0.133539683	0.165095238	2.530857143	0.659539683	0.366333333	0.973857143	0.080714286	0.000666667	0.50315873	3.331301587	0.135825397	0.027793651	0.135539683	1.855111111	0.787460317	1.067714286	3.328095238	1.379190476	0.806444444	1.376396825	0.012174603	0.030301587	0.162698413	1.164031746	0	0.455746032	0.104301587	0.731269841	0.141238095	0.098079365	2.267095238	0.532190476	0.191174603	0.686396825
352	1.036484848	0.437757576	0.848787879	1.595606061	0	0.273121212	0	0.282333333	0	0	0.750848485	0.114666667	0	0	0.697727273	0.056090909	0.040393939	2.043030303	0.648151515	0.409363636	1.064393939	0	0	0.132606061	2.897484848	0	0.012878788	0	1.756878788	0.861333333	1.058363636	3.570787879	1.295484848	0.940393939	1.506454545	0.111848485	0	0.260121212	1.125515152	0.019545455	0.565909091	0.251787879	0.94030303	0.494909091	0.344030303	2.603909091	1.028878788	0.598787879	0.913060606
353	1.459777778	0.74	1.273333333	2.116333333	0.585333333	0.811777778	0.519	0.531111111	0.399	0	1.125444444	0.435	0.068555556	0	0.411333333	0.072777778	0	1.731	0.285	0.167666667	0.719333333	0	0	0.026333333	2.498	0	0	0	1.712444444	0.804222222	0.843444444	3.648888889	1.110666667	0.582555556	1.661333333	0.174888889	0.055333333	0.43	0.989333333	0.114	0.409222222	0.260444444	0.852333333	0.776333333	0.416444444	2.461333333	0.77	0.457555556	0.977444444
354	1.570984127	0.824460317	1.687222222	2.326269841	0.810698413	1.086015873	0.73352381	0.350492063	0.170380952	0	1.110761905	0.265666667	0.014333333	0	0.165666667	0.030031746	0	1.89415873	0.05868254	0.070873016	0.466507937	0	0	0.003920635	2.492222222	0	0	0	1.66952381	0.701190476	0.753920635	3.407603175	1.284365079	0.389063492	1.762619048	0.279587302	0.262015873	0.577285714	1.223587302	0.412015873	0.461111111	0.51252381	0.605460317	0.684142857	0.402587302	2.440206349	0.49268254	0.395936508	0.949444444
355	1.234920635	0.666857143	1.525571429	1.884650794	0.463777778	0.714428571	0.363111111	0.74884127	0.222428571	0	1.416809524	0.372047619	0.183603175	0.033015873	0.368761905	0.077253968	0.109015873	2.319174603	0.173825397	0.100269841	0.655555556	0.083888889	0	0.115444444	2.952619048	0.065539683	0	0.006444444	1.608920635	0.803666667	0.775539683	3.245206349	1.273587302	0.35415873	1.654968254	0.170095238	0.08831746	0.289888889	1.019444444	0.16631746	0.409174603	0.372063492	0.694396825	0.412222222	0.17631746	2.495904762	0.442412698	0.441349206	0.998603175
356	1.097190476	0.473079365	1.26731746	1.546603175	0.106873016	0.484904762	0.108936508	0.867571429	0.193174603	0	1.288444444	0.409444444	0.383968254	0	0.570968254	0.466301587	0.423825397	2.629365079	0.575888889	0.248460317	1.027920635	0.132031746	0.077206349	0.129730159	2.990904762	0.101253968	0	0.020015873	1.781650794	1.177587302	0.984396825	3.45315873	1.446984127	0.666920635	1.718492063	0.07515873	0	0.019666667	0.707904762	0	0.455142857	0.177333333	0.738539683	0.237142857	0.083142857	2.647380952	0.37984127	0.306888889	0.797507937
357	1.159428571	0.279857143	1.077952381	1.548746032	0	0.554650794	0.058396825	0.93847619	0	0	1.119285714	0.324253968	0.279730159	0	0.612650794	0.442174603	0.574174603	2.599253968	0.817031746	0.386555556	1.158111111	0.094206349	0.005365079	0.006920635	2.889174603	0.159571429	0	0.045650794	1.733650794	0.956126984	0.898365079	3.60815873	1.481666667	0.816761905	1.757984127	0.043809524	0	0.117460317	0.591174603	0	0.12115873	0.043666667	0.640428571	0.13368254	0.026095238	2.559952381	0.387555556	0.293111111	0.677587302
358	1.260412698	0.100555556	0.841253968	1.537047619	0	0.518126984	0.038888889	0.900968254	0.02931746	0	1.159571429	0.330174603	0.191047619	0	0.593047619	0.250666667	0.224793651	2.364952381	0.662634921	0.399380952	1.022793651	0.066793651	0.085460317	0.264952381	3.109936508	0.180746032	0	0.198111111	1.560714286	0.753206349	0.761222222	3.539888889	1.302222222	0.652460317	1.642301587	0	0.000857143	0.089857143	0.738380952	0	0.034174603	0.050857143	0.808793651	0.272015873	0.044111111	2.636460317	0.483619048	0.332587302	0.981015873
359	1.305920635	0.260126984	1.073333333	1.667507937	0.091031746	0.62752381	0.299444444	0.825	0.02347619	0	1.110714286	0.231793651	0.076888889	0	0.694825397	0.27447619	0.290095238	2.605539683	0.925206349	0.632285714	1.102888889	0.022777778	0.073825397	0.291063492	3.074507937	0.131492063	0.003301587	0.025936508	1.673730159	0.74052381	0.830666667	3.691428571	1.443111111	0.617825397	1.77852381	0	0	0	0.348666667	0	0	0	1.071174603	0.571698413	0.220444444	2.785587302	0.568888889	0.559809524	1.176412698
360	1.614555556	0.633	1.226444444	1.707777778	0.343111111	0.749888889	0.471	0.700777778	0	0	0.870666667	0.064444444	0	0	0.698777778	0.137	0.187111111	2.690666667	0.828	0.620888889	1.155888889	0	0	0.203555556	2.777222222	0	0	0	1.645222222	0.727222222	0.811555556	3.651333333	1.389777778	0.649444444	1.609444444	0	0	0	0.325444444	0	0	0	1.169888889	0.567	0.172333333	2.874	0.624666667	0.560555556	1.059777778
361	1.400825397	0.654920635	1.252365079	1.823460317	0.32452381	0.686095238	0.576015873	0.801380952	0.047571429	0	1.136428571	0.374714286	0	0.061698413	0.754174603	0.320650794	0.394492063	2.808714286	0.704507937	0.534126984	1.282333333	0	0	0.163253968	2.672920635	0	0	0	1.718666667	0.672888889	0.754222222	3.771142857	1.447095238	0.595142857	1.709492063	0	0	0	0.425888889	0	0	0	1.358412698	0.675333333	0.465698413	3.250380952	0.945507937	0.780603175	1.120904762
362	1.280079365	0.607285714	1.401698413	1.965269841	0.31368254	0.598793651	0.444539683	0.71068254	0	0	1.093111111	0.342015873	0	0	0.903444444	0.34284127	0.449190476	2.604888889	0.536730159	0.531634921	1.256873016	0	0.020063492	0.172888889	2.869079365	0	0	0	1.732460317	0.616015873	0.776301587	3.825412698	1.498047619	0.664031746	1.853952381	0	0	0.031984127	0.722365079	0.014587302	0.042396825	0.05015873	1.098952381	0.515984127	0.403365079	3.241920635	0.675904762	0.651746032	1.073492063
363	1.306301587	0.491301587	1.389444444	1.851603175	0.088333333	0.597571429	0.310507937	0.733444444	0.021698413	0.003587302	1.246111111	0.45684127	0.185920635	0	0.997873016	0.507857143	0.509301587	2.600063492	0.611142857	0.570730159	1.292190476	0.047666667	0.213904762	0.303301587	3.213666667	0.168746032	0	0.167428571	1.799857143	0.78068254	0.827460317	3.668174603	1.560063492	0.697333333	1.847492063	0.147285714	0.036412698	0.104952381	0.905539683	0.101063492	0.038063492	0.129031746	0.96584127	0.308555556	0.167365079	2.902603175	0.415555556	0.340761905	0.851634921
364	1.320714286	0.521746032	1.310428571	1.640746032	0.038650794	0.637555556	0.158888889	0.83952381	0.142174603	0	1.362396825	0.465365079	0.206444444	0	0.821412698	0.485206349	0.566920635	2.685349206	0.589809524	0.62984127	1.214920635	0.04268254	0.014698413	0.155507937	3.019285714	0.128603175	0	0.048365079	1.665174603	0.801047619	0.733968254	3.379825397	1.485396825	0.616984127	1.592222222	0.103253968	0.022571429	0.124761905	0.807428571	0.095873016	0.057904762	0.241396825	0.73	0.23384127	0.182952381	2.67831746	0.513904762	0.277730159	0.804571429
365	1.245031746	0.645857143	1.349873016	1.505650794	0.13715873	0.472619048	0.373777778	0.917269841	0.277650794	0.099761905	1.466952381	0.494571429	0.464571429	0.173285714	0.76515873	0.388349206	0.384253968	2.590349206	0.389015873	0.578714286	1.092793651	0.035079365	0.016269841	0.327333333	3.075111111	0.148571429	0.091746032	0	1.685365079	0.72252381	0.700396825	3.161714286	1.567555556	0.617634921	1.622857143	0.005238095	0	0	0.549507937	0	0.043650794	0.093650794	0.955984127	0.431333333	0.550126984	2.756809524	0.622206349	0.49368254	1.060174603
366	1.185777778	0.580666667	1.302777778	1.484555556	0.088555556	0.424444444	0.406777778	0.695888889	0	0	1.266888889	0.258777778	0.213777778	0	1.044444444	0.532555556	0.458	2.636333333	0.639	0.721222222	1.176333333	0	0	0.109666667	2.816888889	0	0	0	1.885333333	0.814888889	0.980111111	3.425777778	1.697555556	0.706444444	1.834888889	0	0	0	0.539555556	0	0.014888889	0.001888889	0.903888889	0.445111111	0.361333333	2.845111111	0.526555556	0.403111111	1.025777778
367	1.024015873	0.421412698	1.055714286	1.761968254	0.079873016	0.538126984	0.403587302	0.83068254	0.173619048	0	1.301428571	0.403619048	0.293412698	0	0.795873016	0.378904762	0.280111111	2.337904762	0.583539683	0.558126984	0.84247619	0	0	0.019603175	2.677492063	0	0	0	1.765904762	0.883174603	0.884634921	3.489714286	1.560650794	0.643698413	1.801857143	0	0	0.018587302	0.75931746	0.008873016	0.075936508	0.077063492	0.887269841	0.390825397	0.309428571	2.851650794	0.600603175	0.442619048	1.006285714
368	1.209126984	0.58131746	1.369777778	2.000333333	0.231777778	0.743952381	0.69984127	0.966174603	0.315031746	0.047015873	1.355492063	0.549301587	0.308079365	0.210968254	0.915857143	0.492095238	0.494761905	2.553365079	0.746444444	0.610761905	0.969126984	0	0.074634921	0	2.776746032	0.048253968	0	0.04052381	1.530253968	0.475777778	0.629968254	3.086063492	1.276793651	0.338936508	1.605365079	0	0	0	0.501920635	0	0	0	0.792904762	0.300634921	0.28252381	2.593380952	0.54884127	0.29568254	0.785015873
369	1.355142857	0.678428571	1.549809524	1.976761905	0.39152381	0.690142857	0.733380952	0.561428571	0	0	1.111380952	0.376809524	0.157190476	0	0.982380952	0.443619048	0.52747619	2.700666667	0.777761905	0.588809524	1.208428571	0.112095238	0.242714286	0.530095238	3.175619048	0.40652381	0.14152381	0.24147619	1.54347619	0.373285714	0.554095238	3.100047619	1.338761905	0.418333333	1.653904762	0	0.007857143	0	0.70752381	0	0.091047619	0.218047619	0.671428571	0.213619048	0.222333333	2.50552381	0.302666667	0.188904762	0.764380952
370	1.671428571	0.830761905	1.676952381	2.245952381	0.561904762	0.962714286	0.829904762	0.322714286	0	0	1.248666667	0.246714286	0.093238095	0	0.724571429	0.246428571	0.05247619	2.235714286	0.206904762	0.173	0.750095238	0.128238095	0.154238095	0.504380952	3.118761905	0.406238095	0.348904762	0.222619048	1.517857143	0.307571429	0.623238095	3.289095238	1.587857143	0.587809524	1.647	0.023238095	0.109142857	0.095809524	0.75747619	0.07452381	0.241	0.274333333	0.808952381	0.384380952	0.422571429	2.735761905	0.55347619	0.51747619	1.087380952
371	1.480714286	0.548095238	1.460619048	2.032952381	0.253666667	0.765809524	0.670428571	0.308761905	0	0	1.012190476	0.204571429	0	0	0.576142857	0.08552381	0.109571429	2.139904762	0.232190476	0.15847619	0.833619048	0.089333333	0.086	0.204142857	3.115714286	0.376904762	0.297	0.174380952	1.688809524	0.431380952	0.729190476	3.53847619	1.634095238	0.84647619	1.730238095	0.016047619	0.051428571	0.317952381	0.965190476	0.138095238	0.417285714	0.309809524	0.721047619	0.362952381	0.32	2.75352381	0.758380952	0.427809524	1.082047619
372	1.205206349	0.264809524	1.074253968	1.572587302	0	0.374126984	0.279873016	0.581952381	0.00547619	0	0.957126984	0.249222222	0	0	0.60747619	0.214174603	0.110412698	2.432031746	0.441920635	0.450968254	1.053793651	0	0.012603175	0.092238095	2.765015873	0.093619048	0	0.004349206	1.588174603	0.383714286	0.649984127	3.54331746	1.50184127	0.590079365	1.595396825	0.032095238	0.017555556	0.258428571	0.998809524	0.138460317	0.364777778	0.262952381	0.82684127	0.411492063	0.190507937	2.729904762	0.803111111	0.353206349	0.846285714
373	1.279777778	0.42447619	1.169920635	1.538333333	0.066253968	0.566126984	0.302714286	0.787492063	0.27252381	0	1.109873016	0.325222222	0	0	0.523349206	0.105714286	0.117809524	2.414174603	0.433793651	0.286428571	0.962031746	0	0	0.270857143	2.74347619	0.085222222	0	0	1.567492063	0.400095238	0.562253968	3.485015873	1.525190476	0.334412698	1.456126984	0.095904762	0.325777778	0.383936508	1.272412698	0.155111111	0.460063492	0.525269841	0.661396825	0.327809524	0.182285714	2.592666667	0.476666667	0.248730159	0.806650794
374	1.194166667	0.377666667	1.235166667	1.392	0.104166667	0.677666667	0.397666667	0.845166667	0.055166667	0	1.122666667	0.217833333	0	0	0.9675	0.341	0.323666667	2.683666667	0.687833333	0.468833333	1.2775	0	0.068666667	0.150833333	2.779666667	0.058333333	0	0	1.675	0.704833333	0.7825	3.674666667	1.602	0.601333333	1.8755	0.043166667	0.021333333	0.2255	0.949166667	0.070166667	0.231333333	0.3275	0.957833333	0.543333333	0.469166667	2.606	0.748	0.626333333	1.241833333
375	1.025285714	0.385380952	1.137492063	1.390920635	0.042126984	0.588952381	0.259666667	1.089444444	0.02115873	0	1.226126984	0.347111111	0.119190476	0	1.171873016	0.60731746	0.734047619	2.792380952	0.873984127	0.761095238	1.422793651	0.089333333	0.027047619	0.111253968	2.792666667	0.05084127	0	0	1.871015873	0.892015873	0.831365079	3.601555556	1.688777778	0.849984127	1.991650794	0.033079365	0.041920635	0.196095238	0.806047619	0.098015873	0.190936508	0.318825397	1.086920635	0.719301587	0.56815873	2.736095238	0.886492063	0.737539683	1.301063492
376	1.346333333	0.379212121	1.307757576	1.788348485	0.240106061	0.602121212	0.446515152	1.025045455	0.247318182	0	1.249045455	0.447484848	0.023772727	0	1.015924242	0.666136364	0.616636364	2.731242424	0.968060606	0.841333333	1.383393939	0.062181818	0.04369697	0.069666667	2.524560606	0	0	0	2.068484848	1.068090909	1.041424242	3.676893939	2.11069697	1.169939394	2.178742424	0.016545455	0.085681818	0.169075758	0.742969697	0.024863636	0.055106061	0.202166667	1.015969697	0.699984848	0.385863636	2.895	0.856287879	0.624106061	1.118075758
377	1.537047619	0.543190476	1.328857143	2.106571429	0.339238095	0.692380952	0.604619048	0.871952381	0.180809524	0.096	1.126142857	0.358333333	0.037047619	0.007619048	0.813809524	0.611380952	0.472142857	2.523761905	0.919047619	0.600190476	1.219571429	0.063619048	0.043285714	0.206666667	2.738714286	0.118380952	0.104666667	0.359761905	1.928761905	0.810190476	0.872952381	3.434333333	1.906904762	0.851380952	1.871428571	0	0.013428571	0.128142857	0.540285714	0	0	0.073190476	0.787619048	0.377809524	0.153190476	2.793904762	0.504857143	0.260666667	1.056047619
378	1.509095238	0.591587302	1.351222222	1.987031746	0.274507937	0.62552381	0.625571429	0.934238095	0.261539683	0.138619048	1.386111111	0.503285714	0.270809524	0.119222222	0.641793651	0.373269841	0.129984127	2.381349206	0.634730159	0.305	0.848825397	0	0	0.192571429	2.883126984	0.139746032	0.07484127	0.24147619	1.49731746	0.509936508	0.641190476	3.25731746	1.62768254	0.245904762	1.409142857	0	0	0	0.33452381	0	0	0.059142857	0.839507937	0.386603175	0.220507937	2.913206349	0.435460317	0.257396825	1.171698413
379	1.179190476	0.168555556	1.072730159	1.648206349	0	0.484015873	0.336301587	1.03452381	0.35584127	0.086857143	1.496920635	0.528412698	0.362904762	0.165174603	0.790587302	0.423793651	0.168507937	2.442920635	0.586222222	0.450698413	0.943126984	0	0.026936508	0.158650794	2.928285714	0	0	0.030793651	1.671857143	0.495730159	0.703825397	3.371174603	1.857126984	0.484047619	1.649777778	0	0	0	0.038714286	0	0	0	0.995857143	0.497777778	0.356238095	3.043285714	0.677873016	0.563063492	1.276873016
380	1.224396825	0.16131746	1.197634921	1.551253968	0	0.631460317	0.436222222	0.971190476	0.322920635	0	1.116603175	0.539460317	0.100777778	0.005968254	0.804539683	0.629904762	0.408095238	2.503904762	0.704079365	0.731079365	1.337539683	0	0	0.153095238	2.986650794	0.057	0	0.009015873	1.683793651	0.414	0.519031746	3.348968254	1.626380952	0.534507937	1.606666667	0	0	0	0.296714286	0	0	0.048492063	1.018857143	0.560222222	0.405285714	3.002396825	0.783936508	0.637269841	1.275079365
381	1.486	0.519888889	1.514888889	1.860444444	0.16	0.976444444	0.792111111	1.056333333	0.512	0.101111111	1.019444444	0.519111111	0.158777778	0.078111111	0.913555556	0.689333333	0.484444444	2.587	0.875222222	0.665444444	1.394888889	0.056222222	0.066333333	0.225777778	3.025111111	0.192777778	0.102555556	0.223555556	1.325444444	0.342777778	0.349111111	3.110111111	1.279555556	0.286	1.418777778	0	0	0.034666667	0.561333333	0	0.000333333	0.120555556	1.339777778	0.795	0.605444444	3.244666667	1.121444444	0.935333333	1.522222222
382	1.313047619	0.524809524	1.229238095	1.736047619	0.039190476	0.784190476	0.560285714	1.21652381	0.369142857	0	1.125380952	0.349619048	0.318285714	0	0.958238095	0.497238095	0.389714286	2.558	0.89247619	0.604809524	1.163285714	0.040047619	0.094619048	0.348142857	3.09547619	0.130285714	0.18147619	0.26347619	1.23747619	0.496761905	0.451428571	3.123666667	1.432714286	0.235571429	1.454285714	0	0.010238095	0.078047619	0.665714286	0	0.066571429	0.12247619	1.186	0.892761905	0.644285714	3.107904762	0.954571429	0.933619048	1.24852381
383	1.091634921	0.336539683	1.12984127	1.541904762	0	0.567031746	0.330825397	0.990047619	0.201603175	0	0.93447619	0.169063492	0.109793651	0	0.84952381	0.375396825	0.019349206	2.352333333	0.54868254	0.432285714	0.995539683	0.057460317	0	0.384888889	2.860730159	0.007746032	0.070603175	0	1.749555556	0.977253968	0.842365079	3.553190476	1.967555556	0.642206349	1.914746032	0	0.064269841	0.033238095	0.819444444	0	0.216603175	0.228857143	1.024920635	0.735047619	0.457444444	2.855984127	0.717809524	0.603968254	1.028190476
384	1.350730159	0.485047619	1.173301587	1.426428571	0	0.459238095	0.498031746	1.069111111	0.218126984	0.170126984	1.039031746	0.217968254	0.085952381	0	0.749396825	0.307031746	0	2.309015873	0.420349206	0.299619048	1.116857143	0	0	0.238603175	2.669809524	0	0.058634921	0	2.057904762	1.116079365	0.912746032	3.652666667	2.162666667	0.869539683	1.930587302	0.011206349	0.037984127	0.110492063	0.853396825	0.113222222	0.411857143	0.477047619	0.698222222	0.369555556	0.138031746	2.635730159	0.700380952	0.532174603	0.955396825
385	1.353666667	0.447111111	1.069333333	1.593	0	0.378222222	0.368111111	1.011	0.359333333	0.144444444	1.024777778	0.326777778	0.063	0.132	0.853888889	0.362888889	0.168333333	2.509666667	0.607444444	0.319555556	1.301111111	0.043111111	0.110444444	0.104	2.757555556	0.187111111	0.067111111	0	2.187666667	1.001111111	0.894222222	3.717	2.386333333	0.930555556	2.029888889	0.082777778	0.153888889	0.271333333	0.918	0.157555556	0.477333333	0.543777778	0.662	0.327111111	0.015888889	2.586222222	0.666666667	0.435333333	1.090444444
386	1.444380952	0.500619048	1.183952381	1.869714286	0.002428571	0.607380952	0.620809524	0.560285714	0	0	0.750952381	0.148761905	0	0	0.882	0.565	0.514047619	2.498952381	0.872047619	0.663952381	1.504095238	0.093904762	0.13547619	0.182333333	2.820142857	0.327809524	0.083	0.096857143	2.069904762	0.849428571	0.833904762	3.502142857	2.161190476	0.714761905	1.917904762	0.139	0.126333333	0.271428571	1.046809524	0.237	0.428952381	0.414047619	0.697904762	0.20947619	0	2.517952381	0.401190476	0.287809524	0.957761905
387	1.357539683	0.331349206	1.188126984	1.834126984	0.077063492	0.701206349	0.531539683	0.567619048	0	0	0.875920635	0.132587302	0	0	0.983873016	0.467253968	0.258984127	2.49152381	0.903126984	0.666825397	1.417206349	0.000650794	0.12468254	0.252190476	2.651031746	0.212015873	0.081460317	0.101984127	1.900857143	0.749444444	0.905015873	3.44731746	1.874650794	0.632761905	1.786587302	0.012825397	0.070301587	0.04284127	0.811777778	0.018730159	0.131666667	0.047539683	0.953920635	0.441571429	0.103857143	2.836920635	0.437	0.439555556	1.014492063
388	1.35768254	0.265206349	1.176777778	1.58747619	0	0.613412698	0.445142857	0.602015873	0	0	0.869873016	0.026539683	0	0	0.674777778	0.195063492	0.129507937	2.243825397	0.626444444	0.323492063	1.240047619	0.034793651	0.090396825	0.187174603	2.771793651	0.216269841	0.03331746	0.112412698	1.921650794	0.761492063	1.042619048	3.703555556	2.019793651	0.720460317	2.004428571	0.006666667	0.02847619	0.030952381	0.832174603	0.088587302	0.118079365	0.084396825	0.832047619	0.439492063	0.192460317	2.729142857	0.304285714	0.303269841	0.940730159
389	1.308904762	0.398571429	1.269095238	1.54047619	0	0.775190476	0.483619048	0.635857143	0	0	0.896238095	0.006238095	0	0	0.828619048	0.432380952	0.27747619	2.36447619	0.790904762	0.549333333	1.356333333	0	0.054714286	0.266190476	2.777285714	0.100857143	0	0.088333333	1.687619048	0.595904762	0.699047619	3.561761905	1.97247619	0.596619048	1.676619048	0.109904762	0.065952381	0.089428571	0.865380952	0.151380952	0.156952381	0.164619048	1.048571429	0.79847619	0.308666667	2.927904762	0.63952381	0.541	1.115809524
390	1.395285714	0.510142857	1.248333333	1.664952381	0.209095238	0.809761905	0.523571429	0.700142857	0	0	1.108428571	0.204190476	0.020571429	0	0.922190476	0.400142857	0.425	2.396666667	0.879333333	0.589666667	1.119333333	0	0	0.150619048	2.761333333	0	0	0	1.508571429	0.430571429	0.508333333	3.305952381	1.805904762	0.500380952	1.373809524	0.117333333	0	0.033809524	0.764619048	0.036666667	0.040857143	0.098761905	1.280619048	0.863809524	0.646714286	3.140428571	0.945904762	0.672571429	1.240952381
391	1.314428571	0.483650794	1.114333333	1.591365079	0.271968254	0.729904762	0.338444444	0.899142857	0.031428571	0.03052381	1.206126984	0.372444444	0.123333333	0.115888889	0.609333333	0.183746032	0.248031746	2.234634921	0.574031746	0.286222222	0.897698413	0	0	0.025555556	2.787777778	0	0	0	1.490793651	0.419968254	0.477920635	3.310634921	1.756492063	0.505380952	1.577333333	0.201015873	0.157349206	0.147746032	0.972380952	0.106142857	0.306015873	0.217349206	1.367603175	0.77631746	0.771714286	3.285571429	1.054428571	0.69552381	1.540746032
392	1.469253968	0.61647619	1.398285714	1.804777778	0.362634921	0.95631746	0.605571429	1.059761905	0.202873016	0.028666667	1.109952381	0.304126984	0.042777778	0.084936508	0.813111111	0.440936508	0.383888889	2.532746032	0.754698413	0.462	1.368047619	0	0	0	2.562095238	0	0	0	1.667571429	0.642873016	0.589222222	3.35231746	1.916412698	0.558126984	1.787650794	0.091333333	0.137603175	0.189285714	0.839825397	0.064253968	0.302761905	0.234555556	1.112968254	0.570777778	0.52452381	3.164253968	0.861063492	0.613380952	1.374412698
393	1.14347619	0.477714286	1.289761905	1.679095238	0.096571429	0.693428571	0.400952381	1.151761905	0.273047619	0.002666667	1.00152381	0.211714286	0.02047619	0	0.778142857	0.54852381	0.412047619	2.614619048	0.778714286	0.477619048	1.364952381	0	0	0	2.721047619	0	0	0	1.967571429	0.837952381	0.679714286	3.640047619	2.119285714	0.658809524	2.004190476	0.079761905	0.186238095	0.169761905	0.885095238	0.193619048	0.354809524	0.364	0.874285714	0.361380952	0.317714286	3.168666667	0.678095238	0.557047619	1.132809524
394	0.934222222	0.122539683	1.059412698	1.465396825	0	0.294047619	0.024571429	0.945888889	0.202095238	0	0.879253968	0.162253968	0.051222222	0	0.765285714	0.454365079	0.44552381	2.586777778	0.875492063	0.459666667	1.254904762	0.099396825	0	0.167825397	2.852619048	0.039857143	0	0.106047619	2.053666667	0.75115873	0.737079365	3.674412698	2.249206349	0.901253968	2.035507937	0.107952381	0.196079365	0.297619048	0.925365079	0.296571429	0.432095238	0.378666667	0.717365079	0.208777778	0.185698413	3.03231746	0.656920635	0.411904762	1.048142857
395	0.988634921	0.168777778	1.126984127	1.49552381	0	0.418301587	0	0.779269841	0.077968254	0	1.099904762	0.204761905	0.031730159	0	0.821142857	0.42984127	0.431126984	2.621126984	1.002095238	0.456206349	1.239936508	0.039190476	0	0.183793651	2.887079365	0.148587302	0.03252381	0.059619048	1.914190476	0.626238095	0.777047619	3.404904762	2.17168254	0.791269841	1.864809524	0.111968254	0.079968254	0.221412698	0.826507937	0.218063492	0.391349206	0.340222222	0.594428571	0.241888889	0.105428571	2.824380952	0.481587302	0.18352381	1.066539683
396	1.251190476	0.272650794	1.068412698	1.507619048	0	0.573619048	0.040126984	0.827031746	0.210190476	0	1.385460317	0.362714286	0.13815873	0	0.706428571	0.306444444	0.433603175	2.54468254	0.771920635	0.359555556	1.128507937	0	0	0.038936508	2.81368254	0.108698413	0	0	1.938698413	0.663714286	0.75552381	3.348777778	2.194428571	0.791111111	1.906460317	0.128142857	0.064063492	0.193095238	0.791269841	0.084825397	0.355015873	0.38031746	0.686190476	0.350714286	0.135380952	2.84384127	0.423269841	0.159428571	1.175428571
397	1.257365079	0.219730159	0.882063492	1.454952381	0	0.36531746	0.084761905	0.849825397	0.169825397	0	1.303174603	0.310380952	0.005730159	0	0.762888889	0.214047619	0.39531746	2.392492063	0.520031746	0.386555556	1.097698413	0	0	0.032888889	2.675714286	0.083253968	0	0.028269841	1.843825397	0.682984127	0.556793651	3.346730159	1.990650794	0.65747619	1.827888889	0.238412698	0.143412698	0.321650794	1.059015873	0.229746032	0.338539683	0.517650794	0.979968254	0.44231746	0.217222222	2.855857143	0.592269841	0.319301587	1.292904762
398	1.225571429	0.298619048	0.987904762	1.50547619	0	0.363	0.299333333	0.648190476	0.002571429	0	0.950666667	0.152857143	0	0	0.679952381	0.223380952	0.257	2.35452381	0.632714286	0.415809524	1.197714286	0	0.000333333	0.081809524	2.707666667	0.014047619	0	0.047904762	1.793333333	0.864190476	0.667142857	3.679380952	2.083619048	0.673238095	1.863142857	0.113285714	0.143428571	0.267619048	1.05747619	0.280571429	0.420380952	0.420714286	1.231761905	0.601809524	0.350238095	2.953666667	0.89147619	0.549238095	1.316095238
399	1.249333333	0.387222222	1.285111111	1.63	0.023333333	0.593111111	0.518	0.412	0	0	0.863777778	0.061888889	0	0	0.643222222	0.096555556	0.073111111	2.221888889	0.669555556	0.302666667	1.016222222	0	0	0.070777778	2.705222222	0.029555556	0	0	1.568222222	0.599888889	0.496777778	3.518555556	2.027777778	0.557111111	1.636888889	0.020777778	0.087888889	0.245777778	0.965222222	0.084888889	0.246444444	0.242666667	1.263222222	0.518111111	0.253444444	2.823222222	0.805222222	0.560333333	1.273444444
400	1.306809524	0.489428571	1.493142857	1.690349206	0.248380952	0.729539683	0.721380952	0.458825397	0.045603175	0	0.936873016	0.109920635	0	0	0.732873016	0.187650794	0.229444444	2.324285714	0.739761905	0.45468254	1.134015873	0	0	0.04852381	2.629047619	0	0	0.020587302	1.655412698	0.476793651	0.315095238	3.304730159	1.875634921	0.360539683	1.584920635	0	0	0	0.576396825	0	0.016777778	0.006904762	1.202	0.355412698	0.268174603	2.900079365	0.661174603	0.381253968	1.215761905
401	1.254952381	0.563047619	1.409952381	1.789619048	0.307190476	0.79747619	0.70247619	0.653809524	0.076666667	0	0.964571429	0.144857143	0	0	0.752857143	0.279571429	0.528	2.586047619	0.774857143	0.702380952	1.40652381	0	0	0.016333333	2.70647619	0	0.005380952	0.057857143	1.688	0.470190476	0.38147619	3.376047619	1.933047619	0.496095238	1.637285714	0	0.027142857	0.078666667	0.540380952	0	0	0.060714286	1.082	0.394428571	0.323380952	2.915619048	0.625904762	0.405333333	1.26052381
402	1.302444444	0.475777778	1.137	1.625555556	0.042777778	0.733777778	0.454555556	0.855888889	0	0	1.127444444	0.119444444	0	0	0.535333333	0.205111111	0.359333333	2.351777778	0.554333333	0.401111111	1.274888889	0	0.004888889	0	2.608888889	0	0	0	1.758888889	0.505222222	0.387444444	3.517222222	2.153666667	0.525666667	1.607777778	0	0	0.015111111	0.401333333	0	0	0.033666667	0.765666667	0.357666667	0.212444444	2.821222222	0.520444444	0.449888889	1.06
403	1.235190476	0.409	1.17052381	1.515047619	0.035428571	0.56652381	0.398666667	1.065190476	0.238238095	0.050095238	1.354714286	0.232809524	0.243333333	0.145571429	0.505619048	0.173809524	0.253333333	2.352619048	0.505095238	0.375809524	1.202095238	0.00447619	0.03	0.066666667	2.775428571	0	0	0.019142857	1.759666667	0.540380952	0.452619048	3.588952381	2.326666667	0.565285714	1.74952381	0	0	0	0.640047619	0	0	0.075619048	0.938666667	0.636380952	0.430380952	3.02452381	0.693142857	0.419380952	1.296761905
404	1.370365079	0.49584127	1.239507937	1.639349206	0.226269841	0.607365079	0.527396825	1.051746032	0.383809524	0	1.291603175	0.284539683	0.167063492	0.05831746	0.473777778	0.091650794	0.206634921	2.388539683	0.640412698	0.341365079	1.154793651	0.005015873	0.027206349	0.110174603	2.860333333	0.154396825	0	0.099857143	1.538777778	0.422444444	0.331444444	3.366015873	2.242206349	0.37647619	1.568333333	0.06784127	0.039349206	0.04931746	1.023285714	0.132238095	0.134571429	0.263206349	0.751174603	0.298619048	0.05731746	2.805380952	0.477873016	0.154507937	1.125873016
405	1.432666667	0.541333333	1.242	1.729333333	0.110666667	0.702333333	0.58	0.849666667	0.078	0	0.97	0.119333333	0	0	0.704	0.176	0.331666667	2.466666667	0.801666667	0.409	1.353	0.041666667	0.170666667	0.209333333	3.104666667	0.254666667	0.091333333	0.170333333	1.364333333	0.288666667	0.289666667	3.239	1.954666667	0.204333333	1.341333333	0.020666667	0.044666667	0.043	0.985666667	0.112	0.170666667	0.169333333	0.475666667	0.151	0	2.581	0.301	0.054666667	0.901333333
406	1.492507937	0.524063492	1.35784127	1.726174603	0.21115873	0.894269841	0.537539683	0.815031746	0.045126984	0	0.973142857	0.141920635	0	0	0.568888889	0.088857143	0.22031746	2.400873016	0.683365079	0.353111111	1.244777778	0.136809524	0.11715873	0.263174603	3.019444444	0.170777778	0.020238095	0.005269841	1.590174603	0.284460317	0.554587302	3.353269841	1.99315873	0.500126984	1.657746032	0.110952381	0.151079365	0.153873016	1.000412698	0.277492063	0.238555556	0.185047619	0.722507937	0.246904762	0.049650794	2.70784127	0.372730159	0.225888889	1.034333333
407	1.654492063	0.689396825	1.532888889	1.939174603	0.413253968	0.977301587	0.67568254	0.73047619	0.177761905	0	0.995761905	0.28415873	0.092126984	0	0.567968254	0.083269841	0.222174603	2.30768254	0.568571429	0.324920635	1.190666667	0.201428571	0.203507937	0.475634921	3.189015873	0.281952381	0.090222222	0.151634921	1.800650794	0.509968254	0.825301587	3.484936508	2.104412698	0.679777778	2.024222222	0.407269841	0.575936508	0.382142857	1.359460317	0.410936508	0.509777778	0.40984127	0.799904762	0.360428571	0.078	2.82452381	0.404412698	0.402460317	1.186174603
408	1.690111111	0.562333333	1.481111111	1.807333333	0.360444444	0.904111111	0.756444444	0.494777778	0.158666667	0	0.903111111	0	0	0	0.655777778	0.151222222	0.253666667	2.277222222	0.547777778	0.266111111	1.215444444	0.009444444	0.113666667	0.315888889	2.957777778	0.127777778	0.082444444	0.026888889	1.770555556	0.610888889	0.671666667	3.443555556	2.14	0.535	2.009777778	0.082	0.291555556	0.220222222	1.087	0.164444444	0.428444444	0.313222222	0.747777778	0.323222222	0.081666667	2.912444444	0.537666667	0.34	1.176666667
409	1.546111111	0.532142857	1.438444444	1.647412698	0.338	0.935031746	0.779285714	0.610555556	0.013269841	0	0.984111111	0	0	0	0.756920635	0.234904762	0.212746032	2.494079365	0.613492063	0.317857143	1.259253968	0	0	0.040190476	2.712809524	0.058920635	0.00847619	0	1.826285714	0.650857143	0.427666667	3.593507937	2.227460317	0.500444444	1.768285714	0.017111111	0.244333333	0.414079365	0.973	0.22068254	0.488206349	0.439095238	0.798904762	0.467603175	0.207634921	3.062015873	0.618857143	0.488349206	1.224380952
410	1.533349206	0.435349206	1.531587302	1.641111111	0.339492063	0.913428571	0.687238095	0.769777778	0	0	1.041206349	0.094857143	0	0	0.961793651	0.410460317	0.292428571	2.695952381	0.792904762	0.480285714	1.380333333	0	0	0.072047619	2.78384127	0.086634921	0	0	1.922412698	0.71515873	0.637047619	3.652698413	2.199365079	0.620698413	1.711984127	0	0.073507937	0.27668254	0.84631746	0.142444444	0.272174603	0.298047619	0.831603175	0.313888889	0.195746032	3.016968254	0.560761905	0.440587302	1.104047619
411	1.668888889	0.601888889	1.59	1.938222222	0.509555556	1.079111111	0.922111111	0.712777778	0	0	1.030333333	0.132777778	0.016333333	0	0.964444444	0.501111111	0.340333333	2.667777778	0.790666667	0.499666667	1.360888889	0.004333333	0	0.042444444	2.673555556	0.147222222	0	0	1.751222222	0.535444444	0.549333333	3.429444444	2.131888889	0.599555556	1.583333333	0	0	0.055555556	0.694444444	0.040777778	0.074666667	0.166444444	0.969333333	0.505222222	0.263333333	3.117666667	0.700666667	0.364555556	1.270555556
412	1.591698413	0.620333333	1.522666667	1.885031746	0.520253968	1.066301587	0.943634921	0.56968254	0	0	0.887587302	0	0	0	0.916936508	0.590126984	0.443968254	2.673174603	0.753238095	0.422174603	1.322825397	0	0	0.145412698	2.581253968	0.153	0	0	1.520968254	0.483238095	0.406460317	3.268571429	1.964714286	0.57052381	1.552142857	0	0	0	0.656190476	0	0.01152381	0.04931746	0.878412698	0.38231746	0.263238095	2.966952381	0.655968254	0.237079365	1.182333333
413	1.405619048	0.515904762	1.325	1.624380952	0.271666667	0.901238095	0.853142857	0.64452381	0.049857143	0	0.990666667	0.128619048	0	0	0.670952381	0.512333333	0.383714286	2.624333333	0.677571429	0.356952381	1.446714286	0	0.023047619	0.164809524	2.733	0.069619048	0.015571429	0.00247619	1.522761905	0.530333333	0.367	3.35947619	1.97852381	0.52352381	1.57247619	0	0	0.024714286	0.733666667	0	0.079428571	0.09	0.779904762	0.28547619	0.196666667	2.798809524	0.383047619	0.134190476	1.066571429
414	1.348936508	0.568571429	1.207857143	1.591698413	0.149190476	0.794968254	0.688984127	0.717746032	0.116571429	0	1.139222222	0.230269841	0	0	0.593793651	0.346428571	0.39531746	2.545555556	0.523603175	0.379634921	1.254063492	0.071809524	0.081603175	0.404333333	2.987142857	0.15652381	0.088857143	0.13031746	1.763365079	0.51947619	0.507396825	3.395603175	2.239587302	0.585063492	1.818603175	0	0.015920635	0.176079365	0.726063492	0.04347619	0.096587302	0.134746032	0.954031746	0.58468254	0.266380952	2.871555556	0.623952381	0.364095238	1.422174603
415	1.573809524	0.715857143	1.504142857	1.973047619	0.331	0.963857143	0.776571429	0.53447619	0.03552381	0	1.010333333	0.080809524	0	0	0.877285714	0.401761905	0.598095238	2.638428571	0.745190476	0.578142857	1.336761905	0.19847619	0.155809524	0.410238095	3.092047619	0.211761905	0.122857143	0.058333333	1.731809524	0.501904762	0.536047619	3.436952381	2.371333333	0.57852381	1.992095238	0	0	0.009238095	0.598952381	0	0	0.004571429	1.094238095	0.698714286	0.425428571	3.016285714	0.609142857	0.435571429	1.481380952
416	1.585316667	0.68605	1.648316667	1.980066667	0.35445	1.06145	0.85545	0.711266667	0.112633333	0	1.127033333	0.336416667	0	0	1.014833333	0.429266667	0.606566667	2.765016667	0.9533	0.6122	1.574033333	0.222083333	0.175	0.30495	3.059433333	0.3214	0.15745	0.119133333	1.806083333	0.635016667	0.578116667	3.6266	2.576383333	0.69855	1.9869	0	0	0	0.693983333	0	0	0.0224	0.845666667	0.386283333	0.198566667	2.9991	0.4637	0.293883333	1.300433333
417	1.510333333	0.533761905	1.501904762	1.743	0.235809524	0.974857143	0.743428571	0.824238095	0.029142857	0	1.138142857	0.324904762	0	0	0.924666667	0.462761905	0.409571429	2.822380952	0.81147619	0.627428571	1.632142857	0.013238095	0	0.155238095	2.924857143	0.18547619	0	0.113761905	1.859571429	0.660285714	0.642428571	3.640142857	2.663238095	0.822	1.894047619	0.044714286	0.025380952	0.04452381	0.833285714	0.057380952	0.19252381	0.280761905	0.894809524	0.420761905	0.193666667	3.046761905	0.605428571	0.44247619	1.266857143
418	1.452714286	0.434634921	1.35047619	1.750333333	0.155206349	0.96715873	0.659238095	0.910253968	0.043269841	0	1.161761905	0.280253968	0.073936508	0	0.886222222	0.447539683	0.276253968	2.827793651	0.757428571	0.580492063	1.567	0.031444444	0	0.227809524	2.851365079	0.150952381	0	0.081873016	2.02984127	0.784777778	0.774396825	3.729539683	2.594222222	0.818269841	2.026587302	0	0.029634921	0.013222222	0.811698413	0.011460317	0.242126984	0.170730159	0.84968254	0.371761905	0.096444444	3.177349206	0.572	0.445650794	1.223777778
419	1.470428571	0.536333333	1.49352381	1.906968254	0.26947619	1.094492063	0.828111111	0.857888889	0.141492063	0.039666667	1.290285714	0.278920635	0.10552381	0	0.730412698	0.293857143	0.122730159	2.643238095	0.688666667	0.327571429	1.177666667	0.023380952	0	0.23047619	2.887809524	0.120698413	0.031920635	0.105920635	2.173761905	0.890539683	0.83784127	3.827333333	2.638603175	0.824952381	2.100666667	0	0.05152381	0.006349206	0.754349206	0.010190476	0.131079365	0.04631746	0.871380952	0.469873016	0.142492063	3.361428571	0.610253968	0.491952381	1.277428571
420	1.4199	0.515333333	1.534666667	1.853483333	0.26075	0.995066667	0.841983333	0.703666667	0.080583333	0	1.20895	0.22895	0.007966667	0	0.721116667	0.249216667	0.182383333	2.651766667	0.716	0.308083333	1.2803	0.028183333	0	0.201616667	2.93665	0.12845	0	0.011333333	2.100766667	0.865766667	0.727283333	3.7021	2.59225	0.773933333	2.03795	0	0.016766667	0.00795	0.666466667	0.014366667	0.065566667	0.043516667	0.84075	0.393583333	0.197583333	3.308466667	0.61705	0.44475	1.289033333
421	1.4854	0.5245	1.54955	1.809216667	0.29675	0.96495	0.800366667	0.677683333	0.102066667	0	1.18125	0.21735	0	0	0.7677	0.261966667	0.354833333	2.735416667	0.72875	0.3269	1.494866667	0.044816667	0.047066667	0.296616667	2.978516667	0.1506	0.012833333	0.098733333	2.139816667	0.796133333	0.820033333	3.784216667	2.666733333	0.82125	2.173083333	0	0.067333333	0.080416667	0.88705	0.0687	0.241083333	0.1859	0.901966667	0.430516667	0.232333333	3.4127	0.630666667	0.445816667	1.310733333
422	1.497714286	0.534333333	1.516	1.887761905	0.302380952	1.00152381	0.818809524	0.693238095	0.044571429	0	1.162095238	0.115571429	0	0	0.71747619	0.153619048	0.320714286	2.682333333	0.662238095	0.324952381	1.496619048	0.009380952	0.022190476	0.244238095	3.024619048	0.103714286	0.00252381	0.044666667	2.104761905	0.779047619	0.913428571	3.878761905	2.711190476	0.892666667	2.236238095	0.005666667	0.054142857	0.090857143	0.953619048	0.089142857	0.245952381	0.238095238	0.91752381	0.458380952	0.237761905	3.436809524	0.615571429	0.47647619	1.309
423	1.516809524	0.550412698	1.45647619	1.972809524	0.354698413	1.037349206	0.929603175	0.855428571	0.108920635	0	1.144142857	0.109174603	0	0	0.758333333	0.210142857	0.384793651	2.686936508	0.660571429	0.364857143	1.491126984	0	0	0.155460317	2.88131746	0.075666667	0	0	2.042	0.776698413	0.857666667	3.789698413	2.635571429	0.855873016	2.14315873	0	0.009253968	0.058777778	0.855666667	0.068190476	0.146936508	0.168111111	0.75268254	0.253301587	0.089285714	3.249539683	0.496047619	0.269650794	1.174047619
424	1.663253968	0.622095238	1.572714286	2.025111111	0.440412698	1.179126984	0.99115873	0.77784127	0.044936508	0	1.12352381	0.132126984	0	0	0.77747619	0.280222222	0.436380952	2.669761905	0.680079365	0.412428571	1.440571429	0.013555556	0.069904762	0.226968254	2.94452381	0.164888889	0	0.046555556	1.974460317	0.668761905	0.732047619	3.701920635	2.563206349	0.736222222	2.08847619	0	0.011111111	0.016	0.835904762	0.047984127	0.019650794	0.011253968	0.809015873	0.37984127	0.185	3.341444444	0.61715873	0.326888889	1.241015873
425	1.574952381	0.55347619	1.529619048	1.970761905	0.424285714	1.204428571	0.914857143	0.73947619	0.114809524	0	1.118952381	0.145142857	0.008761905	0	0.792142857	0.203761905	0.382904762	2.674285714	0.68847619	0.409666667	1.458190476	0.007333333	0.084952381	0.249095238	3.006904762	0.168619048	0.004333333	0.102095238	2.003333333	0.707666667	0.711857143	3.801666667	2.618285714	0.729285714	2.125952381	0.017333333	0.064047619	0.103904762	0.886380952	0.125142857	0.111142857	0.077571429	0.849333333	0.388904762	0.192	3.298190476	0.643857143	0.272095238	1.24047619
426	1.424666667	0.484	1.497777778	1.907	0.352888889	1.134444444	0.844555556	0.759777778	0.114888889	0	1.209555556	0.189	0.055888889	0	0.816777778	0.234888889	0.413222222	2.722777778	0.761111111	0.480222222	1.512444444	0.003111111	0.072333333	0.204888889	3.025222222	0.174888889	0.014333333	0.069555556	2.112	0.808	0.766	3.855444444	2.681	0.781	2.199444444	0.048111111	0.039777778	0.158222222	0.976222222	0.039111111	0.173333333	0.183888889	0.836888889	0.475444444	0.148555556	3.273888889	0.720888889	0.338	1.284333333
427	1.49531746	0.558793651	1.453650794	1.878761905	0.297571429	1.105746032	0.868365079	0.904888889	0.18915873	0	1.279571429	0.362126984	0.103396825	0.045079365	0.949730159	0.356222222	0.432365079	2.860444444	0.863968254	0.633412698	1.63431746	0.092984127	0.067301587	0.31947619	3.030444444	0.232126984	0.049587302	0.16431746	2.121015873	0.882269841	0.74331746	3.859015873	2.666825397	0.845126984	2.164904762	0.06968254	0.017761905	0.206777778	0.97115873	0.028492063	0.256603175	0.253095238	0.901698413	0.425730159	0.13431746	3.250587302	0.688857143	0.388349206	1.235968254
428	1.72847619	0.67247619	1.584619048	2.004	0.346047619	1.244190476	1.022714286	0.915428571	0.164142857	0	1.311952381	0.382666667	0.078904762	0.098285714	1.151142857	0.415809524	0.526761905	2.912	0.960333333	0.712428571	1.803380952	0.122238095	0.080047619	0.242333333	2.923047619	0.174333333	0.009761905	0.160285714	2.245190476	1.010333333	0.829428571	4.03352381	2.791285714	0.887857143	2.240095238	0.001238095	0	0.089428571	0.86547619	0.013809524	0.200095238	0.157619048	0.846809524	0.260380952	0.08447619	3.146142857	0.500285714	0.215095238	1.06052381
429	1.556066667	0.558266667	1.491533333	1.8634	0.224033333	1.110666667	0.9599	0.888033333	0.197566667	0	1.2684	0.4102	0.050733333	0.063066667	0.9026	0.248266667	0.260833333	2.566233333	0.686666667	0.401633333	1.448666667	0.0825	0.055733333	0.054433333	2.862566667	0.079233333	0.0222	0.147233333	2.278466667	0.963	0.9179	4.1058	2.889533333	0.9522	2.234233333	0	0	0	0.777433333	0	0.057866667	0.051333333	0.8127	0.315266667	0.189166667	3.127166667	0.473833333	0.172933333	1.101066667
430	1.422566667	0.465533333	1.375366667	1.671916667	0.112616667	0.968833333	0.835066667	0.634616667	0.007916667	0	1.049633333	0.229566667	0	0	0.62835	0.191583333	0.1253	2.419783333	0.488033333	0.2514	1.1534	0.04905	0.09285	0.1936	2.924716667	0.17195	0.07805	0.127683333	1.842816667	0.6173	0.61255	3.737033333	2.716766667	0.68135	1.9746	0	0	0	0.761183333	0.00065	0	0.031716667	0.809333333	0.390533333	0.173316667	3.157883333	0.60775	0.273116667	1.21775
431	1.561416667	0.52225	1.47075	1.728083333	0.2705	1.038833333	0.93275	0.66575	0.070166667	0	1.191166667	0.298333333	0.00525	0	0.839083333	0.309	0.288833333	2.72325	0.718666667	0.4695	1.48	0.00275	0.064833333	0.324416667	2.860583333	0.208916667	0.078666667	0.01125	1.506916667	0.371	0.309	3.464833333	2.563	0.474583333	1.823083333	0.01725	0.076833333	0.154666667	0.896333333	0.102	0.106583333	0.22425	0.74	0.300833333	0.0395	3.11175	0.55675	0.321916667	1.185083333
432	1.840857143	0.652714286	1.795809524	1.980857143	0.472952381	1.322571429	1.059571429	0.883	0.242047619	0.123666667	1.332857143	0.418	0.129714286	0.12247619	0.889761905	0.389190476	0.385095238	2.760095238	0.765	0.478238095	1.663857143	0.02947619	0	0.227761905	2.817666667	0.150571429	0.027190476	0.004333333	1.75052381	0.521142857	0.556761905	3.664380952	2.579	0.659428571	1.969666667	0	0.051714286	0.144142857	0.852952381	0.012666667	0.085285714	0.138952381	0.660238095	0.360619048	0.122238095	3.066571429	0.472142857	0.292047619	1.133333333
433	1.858222222	0.843793651	1.88768254	2.104301587	0.555984127	1.405666667	1.126698413	0.837174603	0.249746032	0.069492063	1.293174603	0.428380952	0.114380952	0.050253968	0.894380952	0.404793651	0.343285714	2.706206349	0.747984127	0.466730159	1.6	0.105698413	0.040666667	0.176269841	2.840587302	0.113761905	0.018412698	0.050222222	2.008365079	0.731301587	0.777460317	3.759698413	2.698666667	0.729984127	2.100333333	0.02815873	0.038746032	0.034920635	0.885412698	0.040793651	0.119888889	0.127603175	0.719714286	0.369301587	0.209492063	3.186492063	0.483095238	0.319253968	1.152714286
434	1.618133333	0.596333333	1.64	1.8888	0.3444	1.196133333	0.932933333	0.869533333	0.240533333	0.028066667	1.253466667	0.3592	0.109933333	0	0.861933333	0.388733333	0.382733333	2.7088	0.724933333	0.610133333	1.647933333	0.0734	0	0.225333333	2.894466667	0.0964	0.018133333	0.027933333	2.0828	0.797466667	0.8584	3.814066667	2.8478	0.821866667	2.1066	0.046333333	0.0254	0.0228	0.918666667	0.106933333	0.1044	0.242533333	0.9016	0.411933333	0.3248	3.294333333	0.7598	0.3408	1.2616
435	1.488904762	0.500555556	1.476142857	1.797190476	0.299253968	1.124904762	0.762746032	0.737126984	0.111777778	0	1.134396825	0.205619048	0	0	1.002095238	0.479825397	0.496174603	2.734	0.842222222	0.698238095	1.716507937	0	0	0.174793651	2.773507937	0.104904762	0.008460317	0.002571429	2.139587302	0.786412698	0.774174603	3.823365079	2.875095238	0.814126984	2.171126984	0.048603175	0.070031746	0.029650794	0.89831746	0.163666667	0.139460317	0.273634921	0.797015873	0.368825397	0.120920635	3.156666667	0.677142857	0.212015873	1.183936508
436	1.716142857	0.708857143	1.697428571	1.913809524	0.532047619	1.389	0.993571429	0.701761905	0.113238095	0	1.220904762	0.100142857	0.036190476	0	0.926571429	0.354142857	0.44752381	2.68652381	0.815047619	0.533809524	1.593333333	0.014904762	0	0.143619048	2.731238095	0.061285714	0	0.025285714	2.175333333	0.744571429	0.744095238	3.702190476	2.895952381	0.741047619	2.203571429	0.014857143	0.052666667	0.057142857	0.910809524	0.107952381	0.18947619	0.223095238	0.747571429	0.289380952	0.058190476	3.101285714	0.460047619	0.184761905	1.145428571
437	1.738333333	0.684222222	1.709444444	1.843555556	0.507666667	1.352777778	0.978111111	0.616888889	0.024777778	0	1.104	0.04	0	0	0.807444444	0.280333333	0.374555556	2.521888889	0.764888889	0.366555556	1.581	0.064777778	0.080111111	0.205111111	2.82	0.066111111	0.022888889	0.042888889	2.120444444	0.679888889	0.702	3.708555556	2.773	0.651333333	2.162444444	0	0.006222222	0.075555556	0.834555556	0.049444444	0.061888889	0.053777778	0.94	0.493111111	0.237333333	3.310888889	0.554555556	0.437333333	1.323444444
438	1.749904762	0.656650794	1.682587302	1.82184127	0.396412698	1.351730159	0.845365079	0.582063492	0	0	0.996349206	0	0	0	0.762571429	0.247634921	0.325047619	2.492492063	0.663460317	0.316761905	1.503809524	0.051285714	0.121079365	0.212079365	2.914507937	0.273761905	0.096095238	0.089365079	2.121301587	0.640047619	0.778015873	3.715888889	2.729920635	0.588079365	2.145857143	0.066619048	0.102730159	0.103111111	0.965428571	0.057253968	0.145825397	0.097825397	0.876269841	0.43231746	0.19284127	3.246253968	0.543809524	0.374111111	1.186301587
439	1.800222222	0.727888889	1.837444444	2.042111111	0.535444444	1.478	0.975555556	0.64	0.061555556	0	1.086888889	0.185	0	0	0.853444444	0.266333333	0.281777778	2.644777778	0.640888889	0.328222222	1.444444444	0	0	0.156888889	2.845222222	0.127777778	0.112555556	0.014333333	2.119333333	0.724777778	0.809444444	3.769777778	2.829333333	0.678666667	2.169666667	0.019333333	0.073666667	0.046777778	0.883666667	0.026333333	0.156222222	0.114777778	0.864222222	0.466555556	0.149888889	3.311777778	0.620111111	0.349333333	1.268666667
440	1.684365079	0.50947619	1.644253968	1.981888889	0.366666667	1.355047619	0.88184127	0.858349206	0.250444444	0	1.295587302	0.384412698	0	0.03068254	0.924730159	0.32768254	0.313444444	2.806539683	0.701301587	0.325650794	1.471015873	0.032285714	0.08047619	0.280888889	3.00015873	0.123333333	0.07552381	0.034984127	2.197809524	0.754380952	0.780396825	3.890968254	2.962301587	0.835365079	2.174206349	0.033285714	0.088888889	0.095809524	0.908555556	0.044460317	0.234047619	0.237650794	1.008952381	0.551571429	0.248730159	3.461238095	0.79031746	0.428222222	1.365825397
441	1.653333333	0.559333333	1.608666667	1.925666667	0.323	1.333333333	0.86	0.816	0.209	0	1.277333333	0.290666667	0.007	0.005333333	0.775	0.186666667	0.232333333	2.648333333	0.578	0.291333333	1.405	0.030333333	0.132666667	0.261	3.018	0.175666667	0.001333333	0.042	2.297	0.842666667	0.941666667	4.021	3.003333333	0.940333333	2.314	0.023	0.018666667	0.038666667	0.917333333	0	0.087	0.229666667	1.045	0.480666667	0.307	3.493333333	0.781666667	0.448	1.379666667
442	1.768466667	0.7284	1.759783333	2.097233333	0.437733333	1.4026	1.059966667	0.766133333	0.032766667	0	1.131266667	0.157166667	0	0	0.7685	0.257066667	0.250566667	2.6599	0.643633333	0.2851	1.492616667	0.157566667	0.261883333	0.3569	3.163283333	0.2809	0.116983333	0.1964	2.28795	0.877783333	0.936683333	3.972383333	3.033366667	0.85425	2.352766667	0.0424	0.01435	0.06345	1.004216667	0.028916667	0.119233333	0.183116667	0.97955	0.4521	0.2237	3.40115	0.709383333	0.4539	1.33365
443	1.747555556	0.610888889	1.754666667	1.956444444	0.330777778	1.208555556	0.965333333	0.799333333	0.059111111	0	1.165111111	0.136555556	0	0	0.900777778	0.427444444	0.390111111	2.712777778	0.794777778	0.476666667	1.589	0.031555556	0.109333333	0.201555556	2.963666667	0.142333333	0.040444444	0.046333333	2.269666667	0.812444444	0.841666667	3.873555556	3.050222222	0.843333333	2.421111111	0.074555556	0.089444444	0.173777778	1.055888889	0.132555556	0.261333333	0.226111111	1.001222222	0.549555556	0.286666667	3.440888889	0.696444444	0.553666667	1.324555556
444	1.52684127	0.476888889	1.555	1.723634921	0.174730159	1.092285714	0.795063492	0.813460317	0.089746032	0	1.202333333	0.130492063	0	0	1.023634921	0.556412698	0.533936508	2.937904762	0.902111111	0.690365079	1.760142857	0	0.025444444	0.147190476	2.826619048	0.090857143	0	0	2.361825397	0.859698413	0.943	3.909444444	3.151793651	0.962698413	2.540444444	0.11952381	0.168984127	0.286952381	1.101412698	0.217587302	0.303444444	0.301079365	0.989888889	0.558333333	0.363650794	3.534777778	0.752857143	0.507857143	1.390253968
445	1.561183333	0.54645	1.580733333	1.831233333	0.268716667	1.2321	0.886616667	0.767533333	0.023983333	0	1.166733333	0.114766667	0	0	0.945166667	0.37725	0.33425	2.924466667	0.8203	0.535616667	1.6105	0	0	0.048116667	2.729866667	0.0426	0	0	2.329766667	0.824283333	0.978066667	3.905133333	3.181483333	1.012133333	2.58865	0.06475	0.1521	0.215183333	1.025866667	0.092316667	0.19985	0.2264	0.914266667	0.4255	0.244783333	3.396416667	0.74685	0.422	1.4054
446	1.749714286	0.664936508	1.733492063	2.06452381	0.378650794	1.361111111	1.004063492	0.737	0	0	1.118714286	0.112380952	0.053777778	0	0.942968254	0.372238095	0.390730159	2.949015873	0.816253968	0.496301587	1.642190476	0.047222222	0.034238095	0.192015873	2.927174603	0.116063492	0	0.047365079	2.318047619	0.832333333	0.958777778	3.816460317	3.174619048	0.983333333	2.552333333	0	0.047206349	0.051698413	0.921492063	0	0.073952381	0.123301587	0.842460317	0.294920635	0.15015873	3.374650794	0.738285714	0.361714286	1.32647619
447	1.785079365	0.735111111	1.761793651	2.081301587	0.365984127	1.365111111	1.036079365	0.762126984	0.023190476	0	1.145936508	0.194222222	0.015873016	0	0.882714286	0.410063492	0.467460317	2.886793651	0.748920635	0.481904762	1.613619048	0.035698413	0.083365079	0.202365079	3.015634921	0.14331746	0.004190476	0.062190476	2.255174603	0.78568254	0.934253968	3.895904762	3.089984127	0.930698413	2.51331746	0	0	0.000650794	0.78031746	0	0.024380952	0.067095238	0.799888889	0.234126984	0.07731746	3.320079365	0.636857143	0.237190476	1.243380952
448	1.756142857	0.734190476	1.814952381	2.071571429	0.393714286	1.35152381	1.04952381	0.777047619	0.056571429	0	1.226	0.215238095	0	0	0.742857143	0.246142857	0.36947619	2.762904762	0.645571429	0.368428571	1.521095238	0.027047619	0.024809524	0.229857143	2.990809524	0.105761905	0.011190476	0.06847619	2.148142857	0.732666667	0.804333333	3.866619048	3.045857143	0.876571429	2.456190476	0	0	0.014047619	0.745	0.00347619	0.038904762	0.117666667	0.735714286	0.154714286	0.035761905	3.234142857	0.504904762	0.190619048	1.153428571
449	1.779761905	0.723714286	1.792	2.014857143	0.341857143	1.378238095	1.092428571	0.861571429	0.238333333	0	1.34547619	0.27652381	0.04752381	0.037619048	0.829	0.338095238	0.382666667	2.827333333	0.663619048	0.517190476	1.636809524	0.053095238	0.072428571	0.385428571	3.067380952	0.243619048	0.091571429	0.099666667	2.231047619	0.807666667	0.819428571	3.818	3.140809524	0.947333333	2.524380952	0.017571429	0.040428571	0.047904762	0.913857143	0.037095238	0.094809524	0.215190476	0.757619048	0.258	0.047809524	3.318809524	0.539333333	0.255666667	1.182809524
450	1.788666667	0.727333333	1.848571429	1.987619048	0.420047619	1.411952381	1.123428571	1.027142857	0.374571429	0.029238095	1.450809524	0.401619048	0.136380952	0.184333333	0.656095238	0.234047619	0.159238095	2.69452381	0.597714286	0.406857143	1.515428571	0.239857143	0.241904762	0.622761905	3.214095238	0.449809524	0.203047619	0.345047619	2.252	0.70747619	0.746095238	3.658	3.088666667	0.82147619	2.45047619	0.089095238	0.079857143	0.192761905	1.051142857	0.175619048	0.207809524	0.369428571	0.897190476	0.34647619	0.125857143	3.36952381	0.633190476	0.325809524	1.310714286
451	1.729047619	0.61747619	1.806190476	1.951142857	0.341904762	1.352619048	1.059904762	1.083666667	0.248809524	0.040904762	1.304619048	0.335619048	0.094666667	0.034809524	0.794619048	0.28847619	0.183047619	2.786333333	0.67647619	0.430761905	1.513238095	0.163238095	0.191380952	0.54752381	3.219380952	0.421285714	0.193095238	0.360285714	2.131714286	0.61347619	0.672333333	3.632380952	3.024333333	0.748952381	2.353571429	0.13547619	0.168142857	0.177904762	1.061809524	0.140380952	0.28647619	0.445904762	0.92252381	0.263904762	0.021380952	3.371285714	0.575142857	0.252285714	1.243238095
452	1.848416667	0.711333333	1.79075	1.995666667	0.45125	1.429416667	1.153833333	0.901	0.07625	0	1.122333333	0.235333333	0.0225	0	0.960916667	0.471083333	0.464333333	2.968833333	0.820916667	0.5935	1.737916667	0.0275	0.0055	0.239833333	2.907333333	0.083	0.013083333	0.0445	1.960583333	0.653416667	0.651666667	3.602666667	3.04025	0.7175	2.334666667	0.074583333	0.145833333	0.123166667	0.975	0.080583333	0.236416667	0.372	0.95025	0.447	0.1625	3.4355	0.611166667	0.3945	1.318666667
453	1.700666667	0.711766667	1.7007	1.853266667	0.3666	1.388266667	1.089366667	0.645966667	0	0	0.987533333	0.1874	0	0	0.782833333	0.3619	0.395733333	2.768333333	0.669966667	0.421733333	1.6221	0	0	0.007	2.682433333	0.0207	0	0	2.1685	0.8818	0.887366667	3.807166667	3.274833333	0.880233333	2.5394	0.0225	0.022433333	0.0624	0.8968	0.0577	0.1605	0.2187	0.880866667	0.476466667	0.222866667	3.3961	0.603766667	0.393566667	1.3824
454	1.715809524	0.657238095	1.768396825	1.954920635	0.434555556	1.469428571	1.03552381	0.515698413	0	0	0.975396825	0.057507937	0	0	0.770301587	0.068015873	0.178253968	2.560603175	0.561888889	0.226174603	1.290825397	0.003809524	0	0.068	2.759698413	0.062301587	0	0.004920635	2.266126984	0.864698413	0.832619048	3.795730159	3.296730159	0.913873016	2.619587302	0	0	0	0.807349206	0	0.060587302	0.065634921	1.01152381	0.551460317	0.254349206	3.36968254	0.666222222	0.449206349	1.353238095
455	1.949285714	0.699714286	1.85968254	2.148349206	0.551777778	1.595428571	1.119253968	0.630333333	0.087952381	0	1.063333333	0.154761905	0	0	0.813396825	0.175095238	0.280428571	2.646396825	0.657047619	0.373301587	1.494761905	0.127222222	0.047539683	0.297714286	2.938253968	0.143412698	0.060936508	0.086746032	2.135603175	0.697507937	0.636888889	3.670349206	3.108857143	0.79547619	2.428460317	0	0.09868254	0.070857143	0.93831746	0.077920635	0.226190476	0.200222222	1.076555556	0.436063492	0.264634921	3.316603175	0.680730159	0.386936508	1.396380952
456	1.806222222	0.591222222	1.707666667	1.981777778	0.343666667	1.44	1.010444444	0.735222222	0.047222222	0	1.136666667	0.173333333	0	0	0.64	0.183666667	0.193555556	2.619666667	0.469	0.345888889	1.498222222	0	0.063111111	0.108	2.803333333	0.105444444	0	0.005222222	2.197777778	0.678444444	0.750555556	3.717222222	3.194777778	0.791777778	2.344555556	0.099444444	0.271555556	0.229444444	0.988888889	0.276	0.347444444	0.303222222	1.040666667	0.266111111	0.152666667	3.233222222	0.494	0.242888889	1.227666667
457	1.777698413	0.683904762	1.654206349	1.945761905	0.290714286	1.378380952	1.011111111	0.623269841	0.04547619	0.021698413	1.096603175	0.236111111	0.013063492	0	0.746396825	0.182428571	0.254063492	2.74915873	0.479507937	0.379555556	1.503349206	0	0.061555556	0.153428571	2.897936508	0.097222222	0.02531746	0.038047619	2.226047619	0.841301587	0.811174603	3.789746032	3.344428571	0.81831746	2.412777778	0	0.058761905	0.09152381	0.792047619	0.116253968	0.093714286	0.089428571	1.035396825	0.342793651	0.208619048	3.234888889	0.541412698	0.23768254	1.305555556
458	1.873133333	0.839066667	1.692	2.035733333	0.421466667	1.4658	1.148666667	0.689733333	0.2104	0.1488	1.198133333	0.3232	0.215866667	0.014066667	0.861066667	0.238066667	0.319466667	2.797666667	0.5486	0.404333333	1.639733333	0.080866667	0.227666667	0.4254	3.0424	0.208	0.1414	0.285466667	2.224933333	0.894066667	0.7408	3.857933333	3.3364	0.838133333	2.3822	0.0544	0.032	0.081066667	0.815133333	0.077666667	0.075666667	0.172666667	0.9624	0.345	0.1422	3.244666667	0.532266667	0.117933333	1.3858
459	1.92025	0.799666667	1.815	2.119416667	0.524583333	1.508	1.258666667	0.760916667	0.22375	0.10775	1.229666667	0.311083333	0.168416667	0.141333333	0.866916667	0.309166667	0.288166667	2.78175	0.49525	0.317333333	1.667916667	0.313916667	0.245083333	0.515166667	3.133	0.332916667	0.234833333	0.405416667	2.249083333	0.792166667	0.688583333	3.843083333	3.266833333	0.892	2.493416667	0.058166667	0.02925	0.071666667	0.942666667	0.06925	0.149333333	0.295166667	0.936416667	0.36925	0.157	3.36775	0.64725	0.242333333	1.432083333
460	1.882	0.753533333	1.869733333	2.158266667	0.492333333	1.497433333	1.3381	0.766433333	0.1125	0	1.171666667	0.188566667	0.0246	0	0.862466667	0.3386	0.2827	2.851	0.565466667	0.358433333	1.7237	0.108666667	0.030533333	0.284266667	2.895066667	0.179633333	0.0612	0.1317	2.2417	0.7732	0.809633333	3.926266667	3.285033333	0.942733333	2.559433333	0.0216	0.023666667	0.057233333	0.937633333	0.071533333	0.186133333	0.2283	0.890666667	0.3755	0.1293	3.471133333	0.640266667	0.311066667	1.330233333
461	1.825666667	0.708333333	1.818333333	2.030666667	0.411	1.455333333	1.201666667	0.868666667	0.139666667	0.012333333	1.286333333	0.22	0.072666667	0.005333333	0.840333333	0.294666667	0.357666667	2.942	0.749333333	0.392	1.703	0	0.007333333	0.222666667	2.863333333	0.173666667	0	0.031	2.273	0.758333333	0.877	3.911666667	3.340333333	0.951	2.539333333	0.005333333	0.009	0.037	0.910666667	0.053666667	0.189	0.173	0.914333333	0.405	0.107	3.445333333	0.592333333	0.269	1.300666667
462	1.739933333	0.6169	1.720083333	1.954166667	0.41755	1.383716667	1.150133333	0.774766667	0.162416667	0.0007	1.283633333	0.168866667	0.047783333	0.015516667	0.7517	0.262633333	0.373716667	2.907366667	0.722116667	0.370116667	1.597266667	0	0.02895	0.171933333	2.892883333	0.10095	0	0.01675	2.350116667	0.826416667	0.948916667	3.8634	3.390016667	0.95945	2.564583333	0.011783333	0.040716667	0.0817	0.9244	0.0804	0.158933333	0.2066	1.077133333	0.455366667	0.21755	3.402316667	0.6796	0.35335	1.419266667
463	1.746904762	0.674809524	1.737714286	1.913714286	0.340428571	1.385571429	1.134952381	0.804714286	0.187571429	0	1.256333333	0.15647619	0.014904762	0.025857143	0.687904762	0.169285714	0.25252381	2.724619048	0.511761905	0.335904762	1.491142857	0	0.005238095	0.126285714	2.805095238	0.010904762	0	0.027333333	2.297428571	0.889190476	1.011428571	3.939	3.623380952	1.054904762	2.582190476	0	0.002285714	0.010047619	0.871952381	0.005904762	0.061190476	0.093666667	1.002714286	0.455333333	0.244857143	3.286333333	0.603095238	0.425619048	1.392904762
464	1.778428571	0.808666667	1.766190476	1.981095238	0.278666667	1.450666667	1.09052381	0.824380952	0.16152381	0	1.216857143	0.23047619	0.078047619	0	0.659428571	0.161619048	0.291666667	2.661333333	0.48247619	0.406619048	1.505619048	0.016619048	0.001952381	0.22647619	2.799619048	0.072380952	0.007285714	0.034142857	2.293714286	0.879142857	0.985380952	3.951	3.665095238	0.98552381	2.580809524	0	0.006333333	0.034	0.891952381	0.015285714	0.059333333	0.130333333	0.989428571	0.404904762	0.184761905	3.254047619	0.515190476	0.375285714	1.428380952
465	1.7213	0.69215	1.688633333	1.884466667	0.2258	1.435866667	1.00455	0.711033333	0.0325	0	1.02945	0.188466667	0.0323	0	0.724283333	0.205666667	0.29455	2.665133333	0.5326	0.38255	1.45325	0.106666667	0.01285	0.3544	2.898666667	0.193483333	0.066366667	0.023816667	2.273116667	0.91825	0.863683333	3.936	3.613433333	0.93175	2.607566667	0	0	0.009716667	0.77485	0.000266667	0.034266667	0.082683333	0.978916667	0.28685	0.132783333	3.194	0.501866667	0.28705	1.26755
466	1.884333333	0.714111111	1.822777778	1.975888889	0.400444444	1.580444444	1.140111111	0.884	0.066666667	0.029111111	1.078555556	0.339	0.154333333	0.110777778	0.938444444	0.306888889	0.343444444	2.882555556	0.730888889	0.543111111	1.600666667	0.145	0.031555556	0.478888889	2.998666667	0.276555556	0.132888889	0.092222222	2.276	0.906	0.780555556	3.891777778	3.583555556	0.975444444	2.637555556	0.030111111	0.031444444	0.147888889	0.961888889	0.069666667	0.1	0.201111111	1.047777778	0.414444444	0.238111111	3.343555556	0.677333333	0.301888889	1.384111111
467	1.8824	0.699933333	1.879066667	1.972466667	0.426466667	1.603133333	1.095733333	0.8904	0.157066667	0	1.143666667	0.335466667	0.070266667	0	0.9884	0.3312	0.4456	2.893533333	0.688266667	0.576266667	1.7854	0.030066667	0.017	0.359466667	2.868266667	0.1142	0.073666667	0.0398	2.267533333	0.841866667	0.771	3.879866667	3.585533333	0.966333333	2.672266667	0.0302	0.111066667	0.143733333	0.950533333	0.0246	0.168333333	0.1834	1.139266667	0.5728	0.385666667	3.486866667	0.890666667	0.495133333	1.559933333
468	1.831816667	0.650966667	1.938533333	2.022716667	0.314766667	1.654666667	1.108983333	0.730066667	0.130283333	0	1.150416667	0.2418	0	0	1.084916667	0.376333333	0.5217	2.8147	0.642916667	0.544016667	1.783833333	0	0	0.0888	2.684533333	0.0187	0.00875	0	2.309916667	0.848983333	0.852616667	3.939466667	3.500366667	0.967483333	2.7858	0	0.156733333	0.172633333	0.953366667	0.075716667	0.251716667	0.186816667	1.0417	0.432883333	0.274533333	3.29335	0.672966667	0.462416667	1.509233333
469	1.934083333	0.741983333	1.949166667	2.122166667	0.38025	1.70455	1.288233333	0.638516667	0.001683333	0	1.096483333	0.112233333	0	0	1.18835	0.433816667	0.470766667	2.937016667	0.825666667	0.604283333	1.797916667	0	0	0.076133333	2.608166667	0.0614	0	0	2.3867	0.9858	1.03575	4.0759	3.649233333	1.168033333	2.95075	0.006833333	0.220583333	0.227783333	1.01685	0.1868	0.28425	0.208983333	0.978183333	0.433016667	0.126816667	3.205733333	0.51435	0.341233333	1.363716667
470	1.852555556	0.703539683	1.897126984	1.994619048	0.37668254	1.452063492	1.136063492	0.718539683	0	0	1.049015873	0.083777778	0	0	1.141825397	0.542396825	0.434238095	3.014444444	0.897714286	0.592666667	1.76568254	0	0.02215873	0.29915873	2.753063492	0.144571429	0	0.010206349	2.375222222	0.932507937	1.064555556	4.02247619	3.823380952	1.235603175	2.941777778	0.230698413	0.28731746	0.418555556	1.182714286	0.382174603	0.506	0.339142857	1.054857143	0.64131746	0.31947619	3.408412698	0.686809524	0.460174603	1.545238095
471	1.823857143	0.752714286	1.991714286	1.999333333	0.445333333	1.534333333	1.10252381	0.682904762	0	0	0.97452381	0	0	0	1.054714286	0.531095238	0.384904762	2.987809524	0.825904762	0.465809524	1.75652381	0.135571429	0.170380952	0.483666667	2.965380952	0.229095238	0.170952381	0.131571429	2.519666667	0.968952381	1.136095238	4.055952381	3.890142857	1.329952381	3.071047619	0.282190476	0.245952381	0.284571429	1.124714286	0.306809524	0.536952381	0.385857143	0.948380952	0.512285714	0.18247619	3.439238095	0.654428571	0.398619048	1.467047619
472	1.842733333	0.7198	1.991333333	2.023933333	0.4568	1.6508	1.219133333	0.601866667	0	0	0.976533333	0	0.073	0	0.8688	0.3148	0.244933333	2.835933333	0.7316	0.425	1.612933333	0.2812	0.276866667	0.565466667	3.002933333	0.307133333	0.2348	0.243466667	2.474933333	0.928133333	1.076466667	3.907333333	3.841933333	1.216133333	3.0256	0.1594	0.1632	0.125533333	1.0022	0.163933333	0.302	0.3146	0.995333333	0.427066667	0.0738	3.3256	0.516133333	0.353333333	1.3892
473	2.005920635	0.739761905	2.061619048	2.182539683	0.46984127	1.778253968	1.349238095	0.502873016	0	0	1.052015873	0	0	0	0.902301587	0.308428571	0.304539683	2.891222222	0.760333333	0.451047619	1.721095238	0.170873016	0.127047619	0.467507937	2.970936508	0.143507937	0.165777778	0.202730159	2.44752381	0.902206349	0.984142857	3.895492063	3.752650794	1.145555556	2.937	0.022634921	0.067349206	0.136777778	0.902730159	0.037031746	0.124111111	0.185126984	0.982920635	0.375412698	0.027428571	3.254444444	0.420174603	0.257793651	1.394253968
474	2.07695	0.816316667	2.121783333	2.206033333	0.425416667	1.819283333	1.39585	0.740983333	0.10055	0	1.168316667	0.071683333	0	0	0.913666667	0.355633333	0.393	2.928733333	0.814583333	0.483516667	1.78125	0.063366667	0.12085	0.3894	2.954166667	0.1226	0.16865	0.18495	2.5114	1.0154	1.0039	3.973133333	3.854283333	1.17605	2.938266667	0	0.07585	0.093	0.80525	0.046016667	0.100066667	0.132966667	0.977033333	0.336516667	0.103733333	3.3989	0.53005	0.222983333	1.4215
475	1.99925	0.79875	1.922	2.001833333	0.363833333	1.6685	1.35275	0.751166667	0.096666667	0	1.108583333	0.118083333	0	0	1.014083333	0.421166667	0.43775	2.900916667	0.84075	0.731166667	1.898166667	0.122	0.18275	0.289333333	2.992916667	0.138166667	0.1685	0.23175	2.50575	0.945166667	1.043666667	3.9495	3.88	1.16125	3.03	0	0.051833333	0.050583333	0.843416667	0.035	0.098583333	0.165666667	0.946916667	0.36275	0.256	3.389	0.604416667	0.353333333	1.425166667
476	1.891285714	0.725571429	1.873285714	1.886047619	0.394095238	1.609380952	1.287380952	0.763095238	0.001666667	0	1.122761905	0.084809524	0	0	0.998619048	0.454190476	0.388428571	2.854619048	0.736285714	0.553	1.837666667	0.052380952	0.095285714	0.26247619	2.887571429	0.063333333	0.134095238	0.168	2.447761905	0.882619048	0.999380952	3.903238095	3.757380952	1.204714286	3.078571429	0	0.038714286	0.082	0.839619048	0.004047619	0.050428571	0.169333333	0.959904762	0.433238095	0.142904762	3.353095238	0.636333333	0.432666667	1.461857143
477	1.776666667	0.679666667	1.924666667	1.862	0.382	1.586	1.23	0.713333333	0	0	1.133333333	0.099666667	0	0	1.005666667	0.434	0.262	2.830333333	0.729666667	0.482333333	1.815333333	0.01	0.005333333	0.182333333	2.822666667	0.065	0.008	0.025666667	2.52	0.938	1.028	3.907666667	3.797666667	1.232333333	3.029	0.006666667	0.065666667	0.176333333	0.889333333	0	0.114333333	0.096	0.938333333	0.385333333	0.101	3.385333333	0.591333333	0.332	1.408
478	1.859301587	0.678	2.02347619	1.999571429	0.463079365	1.661777778	1.205349206	0.72515873	0.106952381	0	1.276603175	0.130349206	0.047047619	0	0.92152381	0.332126984	0.246650794	2.873809524	0.651857143	0.532396825	1.832857143	0.030555556	0.031603175	0.188412698	2.76	0.121428571	0.000793651	0.042571429	2.488714286	1.004888889	1.076111111	3.915063492	3.838269841	1.234396825	3.115809524	0.05168254	0.058746032	0.085571429	0.919079365	0.004	0.104063492	0.105777778	0.884222222	0.378206349	0.163904762	3.507142857	0.718126984	0.26052381	1.422746032
479	1.909761905	0.876761905	2.150825397	2.214888889	0.54031746	1.794587302	1.401571429	0.885634921	0.26068254	0.063015873	1.493857143	0.290952381	0.202428571	0.053222222	1.044380952	0.457253968	0.45968254	2.968920635	0.839857143	0.60147619	1.924492063	0.067206349	0.147492063	0.349809524	2.974	0.235	0.106888889	0.11968254	2.535	1.040873016	1.125936508	4.035634921	3.890984127	1.288714286	3.231079365	0	0	0	0.743650794	0	0.005222222	0.043730159	1.182269841	0.640031746	0.411968254	3.756571429	0.955079365	0.509952381	1.597857143
480	1.946866667	0.838466667	2.0912	2.172	0.480666667	1.835266667	1.37	0.706133333	0	0	1.188766667	0.0636	0	0	1.0396	0.466666667	0.479333333	2.949633333	0.86	0.6209	1.8967	0.060233333	0.256433333	0.4999	3.086333333	0.254633333	0.153	0.187733333	2.607033333	1.1143	1.218533333	4.0518	3.974266667	1.381966667	3.371633333	0	0	0.0106	0.636733333	0	0	0.048166667	1.1633	0.562366667	0.364733333	3.655566667	0.781733333	0.507966667	1.5769
481	2.0476	0.846133333	2.214333333	2.149333333	0.536466667	1.836466667	1.4348	0.676333333	0	0	1.097	0.138866667	0	0	0.9396	0.3914	0.328733333	2.887933333	0.768066667	0.452733333	1.839733333	0.1306	0.237866667	0.458466667	3.111933333	0.326933333	0.0998	0.245666667	2.715333333	1.088866667	1.280933333	4.139533333	4.013066667	1.433333333	3.428533333	0.005066667	0.0352	0.06	0.7994	0	0.0798	0.118933333	1.094133333	0.4844	0.188733333	3.562466667	0.600666667	0.379866667	1.4668
482	2.013666667	0.812666667	2.149333333	2.1445	0.543	1.862	1.401333333	0.753	0.066333333	0	1.175	0.199	0	0	0.946166667	0.280166667	0.38	2.970166667	0.743166667	0.432166667	1.821833333	0.118	0.1355	0.382333333	3.015333333	0.272166667	0.029166667	0.202	2.671833333	1.1095	1.227833333	4.101666667	4.078666667	1.435666667	3.376333333	0.044833333	0.138333333	0.180833333	0.94	0.062	0.250333333	0.299333333	1.1725	0.632333333	0.324333333	3.730666667	0.8005	0.503833333	1.6645
483	1.959333333	0.7508	2.116133333	2.235866667	0.593933333	1.9392	1.4378	0.824333333	0.065333333	0	1.245933333	0.216733333	0	0	1.0398	0.292866667	0.479733333	3.111533333	0.809066667	0.469866667	1.855866667	0.039933333	0.102466667	0.344533333	2.998666667	0.1982	0.028466667	0.0898	2.586666667	1.084533333	1.237133333	4.0608	4.075266667	1.465333333	3.3162	0.0212	0.0856	0.1234	0.894066667	0.026533333	0.223866667	0.250466667	1.2494	0.702333333	0.432	3.846933333	1.002466667	0.6206	1.7802
484	1.908566667	0.728833333	2.1402	2.268166667	0.589566667	1.954433333	1.466666667	0.843233333	0.147133333	0	1.283	0.227766667	0.058266667	0	1.000466667	0.288933333	0.421166667	3.171266667	0.8048	0.423766667	1.8368	0.045233333	0.1571	0.383733333	3.075	0.253833333	0.078	0.139	2.552966667	0.985	1.211566667	4.145233333	4.062366667	1.449166667	3.294866667	0.011766667	0.0307	0.067333333	0.865833333	0	0.167733333	0.1441	1.113366667	0.5238	0.290166667	3.745333333	0.931866667	0.4863	1.599766667
485	1.885733333	0.7002	2.106466667	2.227266667	0.561133333	1.904333333	1.4328	0.828333333	0.1656	0	1.2866	0.2104	0.0308	0	0.9812	0.301333333	0.386933333	3.140466667	0.811666667	0.398066667	1.809	0.0356	0.144333333	0.348266667	3.037666667	0.235333333	0.0826	0.131066667	2.5556	0.971466667	1.189866667	4.173266667	4.057533333	1.421666667	3.308866667	0.023533333	0.043866667	0.0758	0.913	0.0068	0.194466667	0.1774	1.0394	0.442666667	0.2072	3.705266667	0.872	0.419466667	1.514066667
486	1.861033333	0.7082	2.0619	2.168766667	0.5279	1.880166667	1.374733333	0.852966667	0.168866667	0	1.312366667	0.2214	0.017733333	0	0.9604	0.334933333	0.410266667	3.109666667	0.8018	0.4464	1.833133333	0.032666667	0.0976	0.3117	2.9721	0.1747	0.036466667	0.117866667	2.5735	0.981933333	1.2222	4.179966667	4.082833333	1.426233333	3.345833333	0	0.047666667	0.09	0.9426	0.023233333	0.218433333	0.188033333	1.002533333	0.4176	0.1747	3.6466	0.824933333	0.351866667	1.490066667
487	1.883	0.762	2.139333333	2.176666667	0.530666667	1.936333333	1.437666667	0.871	0.148333333	0.017666667	1.263333333	0.243666667	0.038333333	0	0.985	0.346333333	0.485333333	3.226	0.798333333	0.501666667	1.913	0.009666667	0.052333333	0.316333333	3.005	0.179666667	0.014333333	0.161	2.596666667	0.994333333	1.267333333	4.174	4.135666667	1.418666667	3.338	0.075666667	0.137333333	0.195333333	0.984	0.092666667	0.254666667	0.254333333	0.97	0.411666667	0.158666667	3.654666667	0.837666667	0.339	1.582333333
488	1.871698413	0.714968254	2.105365079	2.195619048	0.525936508	1.946968254	1.43368254	0.839253968	0.141444444	0	1.216380952	0.21431746	0.009380952	0	0.994746032	0.281142857	0.437634921	3.216333333	0.770825397	0.451825397	1.83331746	0.00247619	0.089047619	0.334142857	3.020428571	0.213714286	0.016047619	0.123714286	2.577984127	0.975761905	1.225920635	4.204460317	4.118142857	1.429634921	3.320888889	0.105047619	0.156619048	0.179460317	0.979666667	0.060142857	0.245111111	0.276539683	1.011460317	0.394539683	0.178777778	3.71268254	0.856	0.347984127	1.559619048
489	1.92995	0.780533333	2.160283333	2.256416667	0.610033333	2.005516667	1.516266667	0.824983333	0.152616667	0	1.247916667	0.206183333	0	0	1.05535	0.341283333	0.478483333	3.202216667	0.816133333	0.488433333	1.858716667	0.046666667	0.178733333	0.4297	3.061233333	0.254233333	0.11265	0.179616667	2.624433333	0.979916667	1.21575	4.227433333	4.1282	1.413083333	3.3566	0.068016667	0.0773	0.096233333	0.933633333	0.0145	0.205216667	0.18545	1.027783333	0.3892	0.16935	3.732883333	0.821483333	0.3684	1.553183333
490	1.971083333	0.8365	2.2065	2.331083333	0.654333333	2.101583333	1.564666667	0.755916667	0.09525	0	1.187916667	0.136333333	0	0	1.09725	0.369583333	0.541166667	3.232833333	0.915666667	0.56	2.0015	0.052583333	0.17575	0.419666667	3.055833333	0.242083333	0.121416667	0.176833333	2.718583333	1.050416667	1.260916667	4.208416667	4.198416667	1.457416667	3.452583333	0.105833333	0.09775	0.12025	0.966166667	0.079083333	0.217916667	0.189333333	1.009416667	0.413666667	0.133416667	3.6505	0.757916667	0.359	1.572083333
491	2.030766667	0.849166667	2.2531	2.387116667	0.677233333	2.175083333	1.62655	0.711	0.0144	0	1.12985	0.130316667	0	0	0.987916667	0.232433333	0.423383333	3.139683333	0.83385	0.509116667	1.9434	0.061116667	0.186866667	0.44185	3.096783333	0.2841	0.062816667	0.181533333	2.697466667	1.017433333	1.263866667	4.2144	4.211516667	1.488583333	3.472316667	0.115433333	0.14175	0.153616667	1.024633333	0.125416667	0.268883333	0.23025	1.009216667	0.463566667	0.1398	3.659	0.741883333	0.320883333	1.584266667
492	1.998333333	0.810714286	2.240190476	2.307904762	0.673333333	2.100666667	1.602714286	0.853142857	0.160952381	0	1.266761905	0.237904762	0.02447619	0	0.905047619	0.227190476	0.365095238	3.083047619	0.784190476	0.409714286	1.865666667	0.061904762	0.152904762	0.434857143	3.107428571	0.281380952	0.042809524	0.178238095	2.688714286	1.015666667	1.289952381	4.256809524	4.245809524	1.515428571	3.516238095	0.026047619	0.057904762	0.054380952	0.909333333	0.047333333	0.169428571	0.146571429	1.041857143	0.486095238	0.190333333	3.706238095	0.813	0.332333333	1.601952381
493	1.955333333	0.764166667	2.226333333	2.255333333	0.6465	2.0975	1.549333333	0.865333333	0.203	0	1.328833333	0.247	0.039333333	0.026166667	0.945666667	0.3235	0.458	3.1235	0.812833333	0.429166667	1.951333333	0.003	0.052833333	0.322333333	3.020166667	0.162333333	0.013666667	0.054666667	2.622666667	0.937166667	1.199166667	4.155666667	4.198666667	1.408833333	3.453166667	0.0215	0.047666667	0.097166667	0.917166667	0.027666667	0.197166667	0.212666667	1.060166667	0.478333333	0.181166667	3.690833333	0.836166667	0.334333333	1.603
494	1.991733333	0.7968	2.192333333	2.2078	0.594266667	2.117466667	1.548266667	0.8478	0.202533333	0	1.2966	0.2524	0.025	0	0.954	0.373533333	0.460866667	3.065266667	0.786133333	0.463333333	1.990533333	0	0.007466667	0.203133333	2.879133333	0.087533333	0	0	2.624466667	0.911133333	1.085266667	4.069266667	4.1748	1.341866667	3.395866667	0.038066667	0.0314	0.1932	0.998466667	0.0316	0.272533333	0.275933333	1.092733333	0.4522	0.162933333	3.665733333	0.7758	0.3366	1.598333333
495	2.011111111	0.775333333	2.177555556	2.154555556	0.560444444	2.123444444	1.569666667	0.753333333	0.045222222	0	1.173777778	0.186555556	0	0	1.009777778	0.476444444	0.524333333	3.073111111	0.792444444	0.536222222	2.038111111	0.001555556	0.006333333	0.259555556	2.846	0.119888889	0.003111111	0.016888889	2.761222222	1.115555556	1.208333333	4.142777778	4.303	1.499444444	3.546333333	0.033666667	0.077222222	0.227888889	0.995111111	0.066666667	0.292777778	0.227888889	1.157111111	0.517888889	0.217444444	3.660333333	0.738888889	0.397	1.671333333
496	2.098833333	0.848333333	2.34475	2.280666667	0.70175	2.245083333	1.734166667	0.756666667	0.00575	0	1.13875	0.18325	0	0	0.988916667	0.407	0.522166667	3.094	0.775583333	0.495666667	2.0925	0.04	0.110833333	0.348583333	2.93775	0.153833333	0.074083333	0.073083333	2.834666667	1.2045	1.42475	4.272083333	4.409666667	1.68325	3.725	0.049166667	0.148416667	0.16875	1.050916667	0.090333333	0.3085	0.136666667	1.207583333	0.620666667	0.338416667	3.750833333	0.85625	0.553083333	1.806833333
497	2.05355	0.904466667	2.448716667	2.312933333	0.714983333	2.27775	1.78795	0.940516667	0.231766667	0.00325	1.345433333	0.360983333	0.132216667	0.068216667	1.002583333	0.413383333	0.537833333	3.16305	0.864766667	0.516033333	2.109033333	0.026283333	0.18765	0.279883333	2.9768	0.227533333	0.053816667	0.083916667	2.916616667	1.25245	1.563066667	4.381433333	4.50705	1.776066667	3.852883333	0.011933333	0.157583333	0.144433333	1.04125	0.067316667	0.292566667	0.172733333	1.04385	0.439583333	0.237116667	3.7269	0.759983333	0.4235	1.680983333
498	2.111766667	0.8797	2.424666667	2.359866667	0.771433333	2.259433333	1.815866667	0.921933333	0.250066667	0.025766667	1.296166667	0.345033333	0.140166667	0.042166667	0.962933333	0.4114	0.591	3.185966667	0.9469	0.533133333	2.0918	0	0.118766667	0.140566667	2.887333333	0.159133333	0	0.014633333	2.9134	1.2105	1.467033333	4.371266667	4.5482	1.7842	3.831733333	0	0.113366667	0.105666667	0.971966667	0.0225	0.2163	0.258333333	1.002066667	0.380133333	0.181933333	3.638266667	0.773933333	0.372966667	1.6561
499	2.097	0.840666667	2.413666667	2.362333333	0.795333333	2.262666667	1.755666667	0.750333333	0.143666667	0	1.190333333	0.164333333	0.055666667	0	0.953333333	0.442666667	0.540666667	3.248333333	0.913	0.558	2.081	0.000333333	0.077333333	0.176	2.828666667	0.111333333	0.013	0.041333333	2.937333333	1.215666667	1.48	4.353666667	4.650666667	1.899666667	3.921333333	0.059333333	0.103333333	0.102	0.924	0.095666667	0.214	0.317	1.092333333	0.488333333	0.273333333	3.678333333	0.866333333	0.368666667	1.752
500	2.197333333	0.923983333	2.52155	2.44715	0.822833333	2.43915	1.833483333	0.797916667	0.0763	0	1.2922	0.151366667	0	0	1.027616667	0.45255	0.506966667	3.212483333	0.803383333	0.624	2.118416667	0	0	0.031666667	2.676316667	0.037033333	0	0	2.954233333	1.235483333	1.444233333	4.31285	4.735766667	1.845633333	3.976483333	0.014433333	0.0253	0.110716667	0.880616667	0.063733333	0.162316667	0.2404	1.115966667	0.526216667	0.218866667	3.5864	0.77135	0.315116667	1.697416667
501	2.3802	1.020066667	2.6761	2.483466667	0.882433333	2.6114	2.0167	0.8168	0.1038	0	1.2761	0.156766667	0	0	1.0373	0.434833333	0.3729	3.055633333	0.7751	0.578333333	2.113466667	0	0	0.067066667	2.667433333	0.060766667	0	0	2.9399	1.233466667	1.458033333	4.219766667	4.702966667	1.818233333	3.9731	0	0.008666667	0.1451	0.930566667	0	0.221866667	0.205233333	1.081266667	0.4287	0.186566667	3.533166667	0.762666667	0.317666667	1.693866667
502	2.333866667	0.972066667	2.551533333	2.378266667	0.828066667	2.508133333	1.9322	0.851	0.150266667	0	1.2502	0.2652	0.047333333	0	0.949733333	0.375133333	0.2642	3.005066667	0.798466667	0.504666667	2.111933333	0	0.006333333	0.1788	2.752533333	0.0734	0	0.000266667	2.832533333	1.207333333	1.447466667	4.2044	4.677933333	1.7868	4.069266667	0.0012	0.023866667	0.056866667	0.9556	0.000733333	0.204733333	0.2318	1.205933333	0.448333333	0.2998	3.7072	0.806	0.441733333	1.813666667
503	2.097666667	0.84575	2.321083333	2.259416667	0.668083333	2.363	1.79975	0.767166667	0.112666667	0	1.157	0.226666667	0.009333333	0	0.916833333	0.27	0.326083333	3.05525	0.69175	0.513083333	2.116416667	0	0.061583333	0.20325	2.833	0.077416667	0	0.005916667	3.028083333	1.405416667	1.658583333	4.421916667	4.872083333	2.002166667	4.31225	0.053416667	0.025916667	0.013333333	0.878666667	0.014666667	0.108666667	0.12575	1.263166667	0.622583333	0.31925	3.730583333	0.841666667	0.486666667	1.920666667
504	2.0848	0.827966667	2.403233333	2.3139	0.683166667	2.428233333	1.863133333	0.654233333	0	0	1.030733333	0.145133333	0	0	0.889966667	0.249166667	0.391833333	3.0034	0.7112	0.5245	2.0854	0	0.036433333	0.1494	2.8143	0.069733333	0	0.072633333	3.1058	1.412166667	1.7341	4.5318	4.852333333	2.1087	4.415133333	0.023566667	0.021133333	0.057766667	0.846566667	0	0.080733333	0.134866667	1.2063	0.712466667	0.2252	3.681233333	0.842533333	0.501833333	1.8356
505	2.12815873	0.889444444	2.487238095	2.28	0.676460317	2.358920635	1.881904762	0.65631746	0.02131746	0	1.051333333	0.112492063	0	0	0.998936508	0.359714286	0.499571429	3.116619048	0.87831746	0.565634921	2.165555556	0	0.016507937	0.101761905	2.666222222	0.048063492	0	0	3.089428571	1.327777778	1.618761905	4.413301587	4.928269841	2.17147619	4.459095238	0.01284127	0.055936508	0.083952381	0.885555556	0	0.082539683	0.143126984	1.226603175	0.715539683	0.356555556	3.739	0.817142857	0.540825397	1.818492063
506	2.072416667	0.91095	2.555366667	2.288233333	0.624216667	2.289483333	1.88955	0.75115	0.060916667	0	1.175466667	0.101316667	0	0	1.204666667	0.4283	0.5403	3.240266667	0.962166667	0.650166667	2.243666667	0	0	0.095366667	2.632783333	0.02495	0	0	3.015683333	1.259	1.563266667	4.171483333	4.906766667	2.116316667	4.349883333	0.008933333	0.141766667	0.128816667	0.889216667	0.033166667	0.195	0.131933333	1.207116667	0.6077	0.384433333	3.755333333	0.79715	0.513983333	1.934133333
507	2.098833333	1.0105	2.661	2.3495	0.7755	2.409	2.009	0.717	0.045666667	0	1.216166667	0.064833333	0	0	1.2335	0.481	0.539833333	3.312166667	1.003166667	0.750333333	2.287333333	0	0	0.167833333	2.687166667	0.036666667	0	0	2.937666667	1.251833333	1.613333333	4.079	4.8445	2.067666667	4.31	0	0.091666667	0.152166667	0.784333333	0.053666667	0.1325	0.134	1.187833333	0.487166667	0.248333333	3.7005	0.733	0.420166667	1.845333333
508	2.212666667	0.963316667	2.659183333	2.48425	0.811066667	2.466466667	2.0929	0.763183333	0.0962	0	1.267433333	0.136316667	0	0	1.125166667	0.433866667	0.49785	3.2378	0.967166667	0.692033333	2.261416667	0	0.009683333	0.206883333	2.693933333	0.044766667	0.001366667	0	2.942633333	1.269766667	1.653083333	4.194883333	4.881733333	2.204666667	4.463616667	0	0.008883333	0.101633333	0.688583333	0	0.023466667	0.07495	1.219833333	0.606233333	0.26645	3.75095	0.812433333	0.434633333	1.841216667
509	2.194133333	0.9088	2.6776	2.512066667	0.798533333	2.483266667	2.1072	1.0328	0.252933333	0.082	1.333	0.353	0.1234	0.098066667	1.067466667	0.3914	0.529533333	3.321333333	0.999533333	0.6228	2.258733333	0	0.030933333	0.1906	2.7872	0.075466667	0	0	3.051333333	1.390066667	1.8386	4.436066667	5.041466667	2.4454	4.7028	0	0	0.0758	0.832666667	0.032133333	0.037266667	0.065466667	1.177266667	0.592666667	0.208	3.751133333	0.757533333	0.351866667	1.900866667
510	2.100555556	0.934444444	2.662333333	2.414444444	0.861111111	2.585111111	1.996444444	1.012555556	0.184777778	0.096333333	1.320777778	0.332333333	0.133111111	0.077333333	1.031888889	0.352555556	0.508666667	3.379333333	0.869777778	0.614555556	2.222666667	0.038444444	0.047	0.260555556	2.865555556	0.159222222	0.006444444	0.037111111	3.209	1.536	1.934444444	4.548666667	5.188777778	2.593333333	4.783666667	0	0	0.094444444	0.882444444	0	0.021333333	0.066444444	1.092111111	0.498111111	0.169777778	3.731555556	0.727777778	0.267111111	1.842111111
511	2.174857143	0.998809524	2.600190476	2.410904762	0.867666667	2.65452381	1.997571429	0.908571429	0.106809524	0	1.290095238	0.248857143	0.050904762	0.01547619	0.953761905	0.372238095	0.407142857	3.285571429	0.786142857	0.600285714	2.24847619	0.092142857	0.130095238	0.358857143	2.97647619	0.178619048	0.105142857	0.096142857	3.219285714	1.591333333	1.870380952	4.497571429	5.175571429	2.562333333	4.823809524	0	0.009761905	0.056904762	0.850619048	0	0.055809524	0.061095238	1.085428571	0.525666667	0.225095238	3.756047619	0.700666667	0.352666667	1.813666667
512	2.250365079	0.964238095	2.620904762	2.45052381	0.849142857	2.664650794	2.095984127	0.865301587	0.091571429	0	1.284746032	0.230047619	0.017873016	0	1.049873016	0.407031746	0.500015873	3.321634921	0.879063492	0.623587302	2.328349206	0.002634921	0.080904762	0.296666667	2.999809524	0.110396825	0.075952381	0.045507937	3.104253968	1.448825397	1.794285714	4.400301587	5.112888889	2.507603175	4.745555556	0.063253968	0.054380952	0.146587302	0.900857143	0.080126984	0.231873016	0.278761905	1.22084127	0.596238095	0.321904762	3.84515873	0.785428571	0.465936508	1.962539683
513	2.222730159	0.912428571	2.664444444	2.466603175	0.818349206	2.61452381	2.143174603	0.841380952	0.132460317	0	1.295190476	0.262222222	0.019444444	0	1.089952381	0.365634921	0.551206349	3.265761905	0.903539683	0.625587302	2.334	0	0.03531746	0.199666667	2.911222222	0.093539683	0.00015873	0.067269841	2.935761905	1.275952381	1.700444444	4.150936508	5.010873016	2.374190476	4.662190476	0.039904762	0.132539683	0.23852381	0.917095238	0.232952381	0.328761905	0.357746032	1.156015873	0.570761905	0.279269841	3.788984127	0.823301587	0.427285714	1.987619048
514	2.242238095	0.924666667	2.77647619	2.394333333	0.85952381	2.641047619	2.197285714	0.807571429	0.060380952	0	1.146190476	0.122428571	0	0	1.164666667	0.396619048	0.582809524	3.298333333	0.928809524	0.644	2.388285714	0	0	0.119095238	2.800714286	0.057761905	0	0.013857143	3.054095238	1.379095238	1.829	4.207666667	5.084380952	2.466238095	4.87152381	0.019	0.083095238	0.122095238	0.875380952	0.097	0.186428571	0.111190476	1.16747619	0.556619048	0.297190476	3.798047619	0.812904762	0.42847619	1.972428571
515	2.2064	0.874333333	2.725766667	2.358466667	0.8194	2.703366667	2.144166667	0.9264	0.0275	0	1.1355	0.124233333	0.006733333	0	1.2025	0.482133333	0.602133333	3.314466667	0.960033333	0.649033333	2.460466667	0	0	0.2145	2.7998	0.0532	0.010233333	0.024833333	3.295033333	1.535266667	2.031266667	4.4708	5.350766667	2.745233333	5.039466667	0.0394	0.110666667	0.103766667	0.881866667	0.0865	0.172966667	0.151366667	1.235033333	0.599366667	0.352333333	3.7937	0.844133333	0.577966667	2.140633333
516	2.296083333	0.925916667	2.755666667	2.409416667	0.80525	2.759866667	2.186233333	0.941966667	0.097983333	0	1.210716667	0.2254	0.1235	0	1.101483333	0.55255	0.63025	3.351316667	0.963316667	0.556083333	2.491066667	0.0023	0.004016667	0.2739	2.835416667	0.068933333	0	0.024633333	3.341666667	1.564716667	2.100616667	4.554416667	5.3674	2.873366667	5.1446	0	0.082383333	0.188866667	0.933416667	0.060116667	0.1809	0.23265	1.20855	0.659783333	0.421483333	3.90445	0.910566667	0.648583333	2.215
517	2.403	1.080666667	2.865666667	2.501	0.929666667	2.838333333	2.394	0.782	0.053333333	0	1.175333333	0.155	0.006	0	1.07	0.456	0.508	3.299333333	0.862	0.606666667	2.416	0.007333333	0.07	0.422666667	2.956	0.148666667	0.025666667	0.096333333	3.319	1.591666667	2.177	4.564	5.408	2.904666667	5.269	0.027666667	0.118666667	0.298333333	1.010333333	0.092333333	0.272333333	0.257	1.274666667	0.657	0.436666667	3.962	0.882333333	0.583333333	2.274666667
518	2.327066667	0.98395	2.779516667	2.4905	0.94615	2.782516667	2.318083333	0.830116667	0.10325	0	1.242233333	0.2164	0.040633333	0	1.161033333	0.51415	0.6051	3.405233333	0.98545	0.713633333	2.45345	0.0549	0.051566667	0.387166667	3.005533333	0.105433333	0.020316667	0.116116667	3.268866667	1.581716667	2.234816667	4.589466667	5.403466667	2.901766667	5.258783333	0	0.035283333	0.085466667	0.873566667	0.022	0.1373	0.110933333	1.201116667	0.540216667	0.33205	3.876883333	0.801466667	0.475116667	2.141983333
519	2.23652381	0.916761905	2.805666667	2.49168254	0.91931746	2.793746032	2.271396825	0.902015873	0.17015873	0	1.292142857	0.283428571	0.047920635	0	1.179619048	0.423555556	0.586793651	3.392571429	1.039079365	0.747666667	2.467888889	0	0.072492063	0.302746032	2.990634921	0.152269841	0.02815873	0.007285714	3.258142857	1.559507937	2.237142857	4.554650794	5.442031746	2.990507937	5.284190476	0.016920635	0.078619048	0.103698413	0.962269841	0.058746032	0.208920635	0.215650794	1.252936508	0.608920635	0.380968254	3.903904762	0.928333333	0.428571429	2.17884127
520	2.216066667	0.936133333	2.882566667	2.5026	0.9793	2.857333333	2.320933333	0.8582	0.1566	0	1.2317	0.275033333	0	0	1.167	0.284066667	0.520633333	3.391333333	0.951133333	0.6255	2.458733333	0	0.106166667	0.301566667	2.963966667	0.147966667	0.030666667	0.004633333	3.3153	1.6625	2.290766667	4.547533333	5.478066667	3.037666667	5.3757	0.092233333	0.132433333	0.230433333	1.035	0.165866667	0.3002	0.3047	1.283866667	0.6493	0.418166667	3.914533333	1.022733333	0.523166667	2.242433333
521	2.17885	0.937833333	2.781066667	2.427816667	0.976633333	2.89745	2.2808	0.86165	0.21945	0	1.239666667	0.278583333	0.032583333	0	1.177333333	0.366533333	0.553983333	3.393466667	0.986816667	0.634583333	2.53305	0.02245	0.051233333	0.23285	2.8872	0.096366667	0.025016667	0.01295	3.317516667	1.675083333	2.417233333	4.596583333	5.550866667	3.10605	5.521	0.085216667	0.135133333	0.23415	1.050483333	0.153	0.26915	0.2961	1.240383333	0.617333333	0.3627	3.83455	0.94955	0.567616667	2.316866667
522	2.279066667	1.001866667	2.845	2.452066667	0.9656	3.052133333	2.377333333	0.95	0.2988	0.0514	1.2984	0.294066667	0.105733333	0	1.143333333	0.493866667	0.584	3.291466667	0.9742	0.5764	2.581933333	0	0.006733333	0.124933333	2.852666667	0.0484	0.009	0	3.355	1.747266667	2.474333333	4.728466667	5.661133333	3.198733333	5.567133333	0	0.1382	0.213333333	0.9706	0.005466667	0.220666667	0.1996	1.199	0.552133333	0.3084	3.777133333	0.8778	0.515066667	2.311266667
523	2.412733333	0.973866667	2.9922	2.529733333	1.0382	3.131133333	2.461866667	0.776733333	0.073333333	0	1.154133333	0.196933333	0	0	1.121533333	0.437733333	0.463933333	3.2152	0.847666667	0.568	2.550733333	0	0	0.0292	2.778866667	0.041933333	0	0	3.395866667	1.752333333	2.468066667	4.672333333	5.654133333	3.109333333	5.553	0.043133333	0.138866667	0.290066667	0.915266667	0.066133333	0.247266667	0.260266667	1.332933333	0.6512	0.394266667	3.925466667	0.961533333	0.582066667	2.4002
524	2.328166667	0.9155	2.903	2.484083333	0.950916667	2.931833333	2.477666667	0.63525	0	0	1.007583333	0.065833333	0	0	1.228333333	0.480666667	0.628083333	3.320166667	1.021166667	0.779833333	2.632916667	0	0	0.161833333	2.7775	0.084833333	0	0	3.4805	1.7485	2.53375	4.66025	5.68525	3.265333333	5.632833333	0.061083333	0.050416667	0.187083333	0.872083333	0.13275	0.20975	0.261833333	1.338166667	0.7535	0.42775	3.957416667	0.983583333	0.667416667	2.4125
525	2.320833333	0.969583333	2.921666667	2.5315	0.955916667	3.023333333	2.49575	0.692583333	0.062416667	0	1.100583333	0.1485	0	0	1.19875	0.477333333	0.678	3.468833333	1.120916667	0.740333333	2.638916667	0.029583333	0.03025	0.389166667	2.953166667	0.1965	0.049916667	0.041166667	3.477916667	1.842166667	2.676166667	4.72775	5.76725	3.505166667	5.731	0.145666667	0.079916667	0.19575	0.978666667	0.17225	0.27875	0.32775	1.286916667	0.698833333	0.404	3.985416667	0.949416667	0.663416667	2.379083333
526	2.201466667	0.9196	2.924433333	2.481266667	0.968533333	3.108	2.4357	0.924033333	0.186866667	0	1.320166667	0.297166667	0.115233333	0	1.229366667	0.424633333	0.675066667	3.555	1.126233333	0.727933333	2.6627	0.024733333	0.0778	0.352666667	3.001466667	0.1815	0.026166667	0.094833333	3.329866667	1.735833333	2.576766667	4.600033333	5.643866667	3.381766667	5.664	0.069866667	0.064766667	0.136133333	1.0386	0.0985	0.237966667	0.2244	1.262133333	0.6635	0.454566667	4.024733333	0.986366667	0.6414	2.421833333
527	2.199333333	0.955633333	2.9694	2.534633333	1.0439	3.170966667	2.524366667	1.0135	0.2449	0.029733333	1.412533333	0.402233333	0.1761	0.0804	1.2516	0.426733333	0.6256	3.609866667	1.074666667	0.734733333	2.680566667	0.015733333	0.0148	0.280666667	2.9983	0.107966667	0.0087	0.030566667	3.352533333	1.716	2.6063	4.662233333	5.719433333	3.4416	5.743966667	0.003066667	0.037166667	0.096633333	0.979	0.034766667	0.207633333	0.169666667	1.356433333	0.725266667	0.509233333	4.113266667	1.025633333	0.632933333	2.5154
528	2.213516667	0.890533333	3.030733333	2.528166667	1.073516667	3.2122	2.627833333	0.975066667	0.2119	0	1.32065	0.371133333	0.100866667	0.037	1.230483333	0.44235	0.617833333	3.67245	1.09755	0.71625	2.668883333	0.006516667	0.066266667	0.305016667	3.032516667	0.14175	0.00315	0.0884	3.374716667	1.70725	2.671833333	4.770516667	5.8126	3.570266667	5.81925	0.03835	0.061583333	0.17815	0.993133333	0.093483333	0.276616667	0.2348	1.2791	0.6404	0.3467	4.0012	0.995616667	0.526983333	2.468066667
529	2.224366667	0.883916667	3.057666667	2.551816667	1.0564	3.192733333	2.620366667	0.99985	0.278116667	0.006433333	1.384383333	0.396566667	0.147083333	0.056883333	1.251316667	0.415066667	0.62895	3.67855	1.157133333	0.7408	2.626766667	0.006733333	0.130983333	0.351533333	3.085833333	0.197766667	0.02155	0.075333333	3.383783333	1.724616667	2.7114	4.8171	5.850066667	3.6558	5.85	0.027433333	0.061816667	0.1872	0.995	0.06345	0.267266667	0.2301	1.231483333	0.557583333	0.342716667	3.99965	1.019583333	0.494716667	2.470066667
530	2.2292	0.931066667	3.0948	2.574066667	1.0672	3.23	2.646133333	0.9728	0.302733333	0.0098	1.386333333	0.369666667	0.154133333	0.053866667	1.303533333	0.390466667	0.622733333	3.692466667	1.1976	0.769733333	2.661133333	0	0.126866667	0.3954	3.071733333	0.215333333	0.016	0.055733333	3.384533333	1.7388	2.738733333	4.8132	5.842666667	3.68	5.89	0.022133333	0.1028	0.155333333	0.976533333	0.013666667	0.205533333	0.180533333	1.2202	0.5484	0.372333333	4.022066667	1.0042	0.4792	2.4928
531	2.232666667	0.928466667	3.142466667	2.544133333	1.0882	3.293	2.6984	0.972066667	0.339666667	0.007666667	1.387666667	0.380266667	0.132933333	0.067466667	1.262	0.3848	0.5548	3.604266667	1.1228	0.709466667	2.684733333	0.010933333	0.122133333	0.4236	3.017666667	0.181266667	0.0206	0.069066667	3.416	1.762533333	2.799333333	4.800133333	5.849533333	3.724066667	5.9516	0.028266667	0.1076	0.1784	1.0064	0.0308	0.210133333	0.183466667	1.2196	0.6012	0.423533333	4.038333333	0.972066667	0.497866667	2.517466667
532	2.2214	0.914466667	3.1736	2.482666667	1.0636	3.304466667	2.652533333	0.951266667	0.355133333	0.032133333	1.4296	0.391066667	0.089333333	0.034933333	1.161133333	0.363466667	0.5746	3.515666667	1.066733333	0.673933333	2.679066667	0.012666667	0.153533333	0.4172	2.9862	0.193266667	0.047733333	0.165133333	3.448733333	1.8278	2.829866667	4.819333333	5.887	3.793533333	6.000733333	0.073666667	0.104933333	0.216266667	1.036533333	0.0662	0.241266667	0.237666667	1.2444	0.632666667	0.448533333	4.052333333	0.959866667	0.520866667	2.5476
533	2.216466667	0.885466667	3.1774	2.4882	1.088933333	3.320533333	2.679666667	0.8886	0.2444	0	1.323133333	0.339	0.042866667	0	1.282666667	0.469066667	0.663666667	3.603133333	1.1636	0.745933333	2.8018	0	0.1762	0.3624	3.043333333	0.2306	0.0758	0.1766	3.4704	1.808666667	2.843533333	4.795333333	5.944866667	3.8468	6.056866667	0.0726	0.111866667	0.218533333	1.071	0.107733333	0.307466667	0.261266667	1.318066667	0.692933333	0.512733333	4.149133333	1.095266667	0.563	2.686533333
534	2.264583333	0.901433333	3.2271	2.5753	1.12195	3.371633333	2.74995	0.900033333	0.2279	0	1.286466667	0.300133333	0.0453	0.0013	1.4117	0.550516667	0.70935	3.6961	1.225166667	0.808583333	2.911816667	0	0.085716667	0.2789	2.979166667	0.146516667	0	0.045216667	3.468216667	1.782733333	2.891666667	4.801033333	5.990916667	3.914633333	6.09755	0.022033333	0.087166667	0.1968	1.004566667	0.041566667	0.270933333	0.254416667	1.302216667	0.669983333	0.486616667	4.145233333	1.09175	0.53535	2.680566667
535	2.2678	0.92555	3.228333333	2.562283333	1.1313	3.436833333	2.811166667	0.9665	0.274133333	0.003233333	1.372883333	0.315066667	0.09035	0.070683333	1.419783333	0.5265	0.695166667	3.6998	1.232133333	0.8411	2.922566667	0	0.0714	0.299433333	2.936633333	0.150916667	0	0.02085	3.54875	1.854016667	3.003566667	4.883466667	6.093666667	4.036633333	6.167133333	0.01565	0.046733333	0.120666667	0.903883333	0.017766667	0.199216667	0.196966667	1.354666667	0.7728	0.51675	4.183116667	1.118883333	0.629683333	2.738333333
536	2.3459	0.94	3.25635	2.54205	1.149316667	3.4976	2.888533333	1.028683333	0.32085	0.006483333	1.38975	0.396166667	0.1596	0.078883333	1.371533333	0.49755	0.693916667	3.650516667	1.181716667	0.853383333	2.93455	0	0.031016667	0.310966667	2.966783333	0.11555	0	0.023933333	3.679683333	1.9804	3.130216667	4.954133333	6.1771	4.182533333	6.288383333	0.001883333	0.035166667	0.11545	0.872916667	0.022783333	0.166316667	0.185966667	1.397733333	0.79605	0.524766667	4.152666667	1.10615	0.677483333	2.806983333
537	2.448616667	0.995033333	3.355433333	2.602566667	1.263166667	3.6055	2.99995	0.940133333	0.253483333	0	1.299133333	0.37555	0.073016667	0.0214	1.379566667	0.4542	0.72785	3.638966667	1.152983333	0.898183333	2.98705	0.003066667	0.0831	0.332866667	3.064516667	0.109616667	0	0.032183333	3.605416667	1.93545	3.1231	4.949533333	6.154966667	4.198766667	6.278466667	0	0.013483333	0.150433333	0.921733333	0.048866667	0.187266667	0.179383333	1.340533333	0.719333333	0.501166667	4.113216667	0.986666667	0.639433333	2.82925
538	2.416566667	1.011616667	3.4063	2.586033333	1.3323	3.639166667	3.052183333	0.899516667	0.2486	0	1.267866667	0.3221	0.009583333	0	1.4213	0.489816667	0.697433333	3.6287	1.188033333	0.89465	3.008083333	0.022833333	0.16015	0.361366667	3.101433333	0.1345	0.022616667	0.109816667	3.577666667	1.9311	3.174183333	4.985916667	6.171466667	4.22445	6.334933333	0.0015	0.023266667	0.15725	0.9408	0.03325	0.242716667	0.229983333	1.369	0.723566667	0.5141	4.178566667	0.963883333	0.621583333	2.850366667
539	2.425416667	1.1143	3.4772	2.603	1.2891	3.609583333	3.123566667	0.9143	0.260483333	0	1.280966667	0.2843	0	0	1.389833333	0.58235	0.738683333	3.610466667	1.202983333	0.950733333	3.025616667	0	0.02405	0.252483333	2.902183333	0.09225	0	0.032416667	3.691366667	2.048616667	3.33685	5.042533333	6.321033333	4.374733333	6.52615	0.027583333	0.065966667	0.216383333	0.954816667	0.029633333	0.325533333	0.319733333	1.3123	0.634816667	0.444416667	4.07975	0.940433333	0.5842	2.82795
540	2.331266667	1.069933333	3.442516667	2.527183333	1.161	3.564166667	3.102433333	1.07295	0.346483333	0.0438	1.452066667	0.44145	0.138033333	0.089966667	1.3098	0.542216667	0.72165	3.54515	1.166416667	0.896466667	2.929633333	0	0.00455	0.254133333	2.9468	0.126233333	0.023033333	0.034	3.626383333	1.908766667	3.213483333	4.82725	6.244433333	4.298133333	6.435716667	0.044816667	0.091216667	0.319633333	0.980633333	0.0759	0.331316667	0.342	1.300766667	0.67855	0.545783333	4.131516667	0.962183333	0.628933333	2.96285
541	2.344216667	1.039516667	3.48095	2.6179	1.219983333	3.69955	3.145833333	1.072683333	0.342116667	0.018083333	1.376633333	0.466316667	0.142266667	0.0995	1.434533333	0.5559	0.816916667	3.738683333	1.305083333	0.929183333	2.9998	0	0.117233333	0.332133333	3.11995	0.166683333	0.018833333	0.03985	3.609016667	1.903483333	3.172116667	4.950583333	6.256883333	4.405966667	6.408016667	0.018166667	0.09115	0.2416	0.943933333	0.007616667	0.222533333	0.1998	1.28365	0.6925	0.517516667	4.164483333	1.048266667	0.582583333	2.9954
542	2.338633333	1.0137	3.557533333	2.707783333	1.31265	3.808233333	3.2164	0.966733333	0.261516667	0	1.279616667	0.372816667	0.058033333	0.0068	1.460833333	0.588483333	0.8623	3.852933333	1.3482	1.018583333	3.1294	0.0158	0.173333333	0.439266667	3.19525	0.24955	0.058666667	0.116916667	3.623733333	1.930216667	3.262533333	5.023216667	6.324983333	4.499766667	6.490083333	0.003516667	0.086316667	0.226716667	0.954883333	0.035516667	0.1929	0.158416667	1.288916667	0.66625	0.530716667	4.168033333	1.061583333	0.549733333	2.999383333
543	2.359516667	0.982633333	3.574866667	2.709816667	1.311033333	3.863866667	3.25825	0.928283333	0.22845	0	1.264783333	0.314216667	0.061416667	0	1.398366667	0.539433333	0.830433333	3.8152	1.3399	0.99265	3.1419	0.048233333	0.158283333	0.435966667	3.140016667	0.252466667	0.074566667	0.1684	3.645116667	1.981583333	3.338633333	4.996883333	6.3363	4.586383333	6.545966667	0.004533333	0.051383333	0.269716667	0.976883333	0.04085	0.199116667	0.15735	1.326166667	0.7185	0.583283333	4.209733333	1.070466667	0.58235	3.084933333
544	2.41545	0.977116667	3.636816667	2.664816667	1.341016667	3.96785	3.352866667	0.9466	0.238666667	0	1.273183333	0.3195	0.04795	0	1.422533333	0.560366667	0.819866667	3.84	1.3827	0.9852	3.229633333	0.006133333	0.060133333	0.376366667	3.052233333	0.185616667	0.0557	0.128016667	3.620766667	1.96775	3.353716667	4.922166667	6.287316667	4.619983333	6.476666667	0.012766667	0.071233333	0.343133333	1.0194	0.0257	0.231716667	0.201983333	1.28415	0.750516667	0.530066667	4.172716667	1.029033333	0.55965	3.090883333
545	2.399416667	1.044183333	3.718483333	2.690433333	1.392783333	4.11215	3.443533333	0.958266667	0.23505	0	1.2955	0.306516667	0.0315	0	1.420716667	0.568716667	0.842683333	3.840966667	1.359016667	0.991466667	3.30805	0	0.071266667	0.299483333	3.053133333	0.184416667	0.039883333	0.121666667	3.62825	1.968933333	3.3886	4.912416667	6.30425	4.686833333	6.494216667	0.004066667	0.092233333	0.39055	1.0336	0.031433333	0.250983333	0.2382	1.160033333	0.615383333	0.41315	4.008033333	0.88445	0.445316667	3.026883333
546	2.32254386	1.051403509	3.663929825	2.733666667	1.398385965	4.112473684	3.452175439	0.902122807	0.222649123	0	1.270403509	0.313754386	0.044947368	0	1.321684211	0.55177193	0.77722807	3.778789474	1.318842105	0.961017544	3.259333333	0	0.048929825	0.319666667	3.05645614	0.175491228	0.001438596	0.111473684	3.702280702	2.066280702	3.487491228	5.000403509	6.421561404	4.815666667	6.595192982	0.019789474	0.167298246	0.40854386	1.053140351	0.094	0.269035088	0.313192982	1.209052632	0.617807018	0.477807018	4.044192982	0.853175439	0.467473684	3.14454386
547	2.335133333	1.059066667	3.619333333	2.702933333	1.3706	4.0578	3.507866667	0.9918	0.326733333	0.061733333	1.3048	0.412133333	0.137	0.022266667	1.393733333	0.605133333	0.7624	3.835533333	1.359866667	1.028733333	3.3012	0	0.048266667	0.384333333	3.112133333	0.165066667	0.005133333	0.1044	3.8418	2.184	3.585133333	5.142533333	6.539666667	4.984933333	6.836533333	0.014	0.165066667	0.3766	1.027133333	0.1158	0.261733333	0.3268	1.317933333	0.71	0.667266667	4.164066667	1.003266667	0.558466667	3.288133333
548	2.457	1.1084	3.704266667	2.690266667	1.436666667	4.127066667	3.587533333	1.1272	0.4032	0.118866667	1.418466667	0.508	0.204133333	0.101466667	1.4858	0.634866667	0.878533333	3.904133333	1.3926	1.070266667	3.4224	0.0306	0.060333333	0.347466667	3.1366	0.212733333	0.009	0.125466667	3.810133333	2.172866667	3.549733333	5.044866667	6.4594	4.928533333	6.844066667	0	0.008666667	0.245533333	0.919266667	0.0106	0.2282	0.1924	1.5154	0.942266667	0.8766	4.298933333	1.269	0.816066667	3.492333333
549	2.5308	1.0132	3.7402	2.646266667	1.4328	4.163733333	3.5198	1.1222	0.458066667	0.065333333	1.493333333	0.577	0.307466667	0.0878	1.346	0.552666667	0.916066667	3.7978	1.338333333	1.021866667	3.433133333	0	0.0364	0.257	3.0434	0.155866667	0.0062	0.094066667	3.760533333	2.233	3.628066667	5.083066667	6.481933333	4.9738	6.8906	0	0	0.097533333	0.7772	0	0.0192	0	1.473466667	0.909133333	0.799733333	4.186733333	1.207666667	0.7718	3.489466667
550	2.611183333	1.039483333	3.861766667	2.670133333	1.4875	4.265383333	3.636666667	1.126866667	0.507116667	0	1.492166667	0.594733333	0.32605	0.057433333	1.470666667	0.56315	1.074366667	3.852566667	1.413016667	1.19585	3.537416667	0	0	0.1608	2.877066667	0.149533333	0	0.034433333	3.831016667	2.3765	3.70605	5.118716667	6.651933333	5.126266667	6.9757	0	0	0.135466667	0.753166667	0	0	0.007316667	1.3403	0.751033333	0.640833333	4.085616667	0.951566667	0.59505	3.41555
551	2.6548	1.191333333	4.010366667	2.811233333	1.610766667	4.456033333	3.819266667	0.988416667	0.379016667	0	1.412333333	0.5067	0.26445	0.094733333	1.6049	0.65645	1.030083333	3.861266667	1.3792	1.166233333	3.70875	0	0.009116667	0.062166667	2.8994	0.13925	0	0.039466667	4.02755	2.488133333	3.779783333	5.198583333	6.81135	5.34515	7.147683333	0	0	0.269766667	0.73885	0	0.024583333	0.0312	1.331883333	0.829933333	0.709683333	4.162983333	0.970733333	0.736666667	3.480616667
552	2.5337	1.1325	3.919566667	2.804766667	1.597133333	4.5019	3.857366667	0.981533333	0.358966667	0.0475	1.415366667	0.556133333	0.232	0.072833333	1.5995	0.6911	0.915966667	3.7486	1.343033333	1.0466	3.734866667	0.0205	0.002833333	0.1235	2.973566667	0.095166667	0.0047	0.030066667	3.910733333	2.229366667	3.711266667	5.098066667	6.6189	5.1784	6.9923	0	0.029666667	0.3773	0.789633333	0	0.0386	0.060066667	1.162966667	0.813666667	0.6058	4.1748	0.967233333	0.799933333	3.455566667
553	2.4873	1.13	3.937633333	2.7714	1.636066667	4.511933333	3.9859	0.942866667	0.333333333	0	1.2946	0.452266667	0.081133333	0.0196	1.650566667	0.701733333	1.015166667	3.9308	1.5669	1.1558	3.822733333	0.1657	0.331233333	0.492533333	3.3209	0.302733333	0.213333333	0.2421	3.812766667	2.0846	3.735466667	5.067933333	6.543066667	5.145	6.971333333	0.0213	0.1285	0.4457	0.892966667	0.052733333	0.144766667	0.161966667	1.216866667	0.8093	0.6084	4.137966667	0.910566667	0.6621	3.444466667
554	2.470333333	1.098416667	4.023	2.751416667	1.519583333	4.509083333	3.939416667	0.994333333	0.407333333	0	1.362166667	0.412416667	0.031	0.126666667	1.569416667	0.649833333	0.960666667	3.98875	1.637083333	1.246	3.862833333	0.114416667	0.294	0.541666667	3.323333333	0.3135	0.238	0.259166667	3.958083333	2.235083333	3.929666667	5.148	6.7395	5.4955	7.143833333	0	0.056083333	0.35725	0.827833333	0.003166667	0.08975	0.078416667	1.30925	0.777083333	0.696083333	4.180333333	0.881083333	0.606916667	3.532416667
555	2.566916667	1.177833333	4.200583333	2.869166667	1.550916667	4.599333333	3.965916667	1.025666667	0.316666667	0	1.284666667	0.356583333	0	0.033916667	1.509916667	0.392666667	0.830166667	3.88775	1.41675	1.17425	3.7425	0	0.030833333	0.406833333	3.120583333	0.14675	0.040916667	0.102083333	3.86275	2.199916667	3.94675	5.042916667	6.756416667	5.533416667	7.087666667	0	0.00825	0.430583333	0.920166667	0	0.096333333	0.056	1.3905	0.85825	0.721833333	4.20125	0.945333333	0.642666667	3.69025
556	2.626533333	1.195933333	4.188	2.8502	1.577733333	4.704066667	3.9902	0.9254	0.172	0	1.143933333	0.288933333	0	0	1.514933333	0.384	0.892	3.9346	1.413333333	1.214533333	3.7746	0	0	0.282333333	2.9992	0.135333333	0	0.072733333	3.723133333	2.125733333	3.924066667	4.946933333	6.657733333	5.453933333	7.0388	0.0428	0.019866667	0.6368	1.051466667	0.125	0.181533333	0.150466667	1.454866667	0.8968	0.737533333	4.2112	1.0364	0.6446	3.7536
557	2.667333333	1.221666667	4.209066667	2.8218	1.659133333	4.865466667	4.142333333	0.915533333	0.394933333	0	1.234	0.428866667	0.0572	0	1.456066667	0.534866667	0.867533333	3.8284	1.431333333	1.1092	3.7394	0	0.018333333	0.202933333	2.8914	0.077	0	0	3.9238	2.268533333	3.985066667	5.082666667	6.6598	5.602466667	7.159733333	0	0.0116	0.694533333	0.980666667	0.0222	0.063333333	0.160866667	1.4494	0.771066667	0.7146	4.156	0.925066667	0.688533333	3.679066667
558	2.742066667	1.26735	4.2964	2.852016667	1.87045	4.95045	4.424716667	0.94725	0.3945	0	1.292166667	0.430783333	0.1039	0	1.641283333	0.66805	0.967983333	3.870183333	1.56575	1.228683333	3.88815	0	0.040416667	0.205333333	2.986333333	0.053716667	0.06	0	4.127816667	2.498166667	4.198316667	5.2037	6.8894	5.87365	7.30115	0	0	0.585716667	0.748316667	0	0.04625	0.01485	1.203433333	0.594683333	0.68645	3.892616667	0.7261	0.513383333	3.676983333
559	2.738666667	1.373933333	4.4786	2.883433333	1.932733333	5.200633333	4.4875	1.060033333	0.335533333	0	1.1729	0.4555	0.0028	0	1.7337	0.7327	1.106233333	3.901333333	1.753166667	1.4359	4.051833333	0	0.005233333	0.232033333	3.010133333	0.0733	0.0768	0.012666667	4.068233333	2.443266667	4.158566667	5.228466667	6.869566667	5.8774	7.467733333	0	0	0.588866667	0.683033333	0	0.080533333	0.0481	1.460366667	0.8452	1.007666667	4.106766667	0.937866667	0.708566667	3.991166667
560	2.604333333	1.115	4.28	2.644912281	1.710263158	4.950350877	4.261947368	1.092070175	0.368824561	0.046245614	1.173438596	0.514315789	0.04554386	0	1.485929825	0.578473684	0.868859649	3.675842105	1.61622807	1.220333333	3.934684211	0.012614035	0.034421053	0.170596491	2.965754386	0.066438596	0.001280702	0.041578947	4.096175439	2.349789474	4.160807018	5.238526316	6.998614035	5.877017544	7.469105263	0	0	0.80545614	0.812280702	0.059473684	0.185894737	0.216491228	1.522192982	0.888807018	0.928614035	4.212280702	0.867947368	0.710596491	4.076701754
561	2.664033333	0.92605	4.270283333	2.789516667	1.737183333	4.895983333	4.31525	1.175516667	0.430983333	0.1797	1.382216667	0.654733333	0.236966667	0.211533333	1.280516667	0.403033333	0.630333333	3.625116667	1.321483333	1.075283333	3.709683333	0	0.045183333	0.141433333	3.04575	0.074716667	0	0.042266667	4.195683333	2.523083333	4.4026	5.2669	7.078983333	6.104116667	7.51885	0.069533333	0.057366667	1.207716667	1.155133333	0.080366667	0.369583333	0.494083333	1.5127	0.879333333	0.88435	4.166483333	0.770616667	0.631266667	4.162466667
562	2.735333333	1.166666667	4.581666667	2.957333333	1.811	5.15	4.442333333	1.285	0.485333333	0.122666667	1.564666667	0.633333333	0.335666667	0.435	1.396	0.567666667	0.861666667	3.857	1.458666667	1.228	3.869333333	0	0.036	0.143	3.011	0.072	0.002	0.043666667	4.018333333	2.516	4.386	5.268	7.037	6.154333333	7.629333333	0.271	0.213666667	1.417	1.287666667	0.267666667	0.453666667	0.536333333	1.342666667	0.825333333	0.827666667	4.107	0.818333333	0.504	4.157333333
563	2.666633333	1.278766667	4.63365	2.92925	1.8533	5.253683333	4.46255	1.292966667	0.485783333	0	1.5326	0.522666667	0.2656	0.289883333	1.717766667	0.874666667	1.181816667	4.11585	1.7639	1.43435	4.216333333	0.036966667	0.092966667	0.2982	3.115716667	0.1182	0.0334	0.053583333	4.0067	2.521716667	4.4677	5.388633333	7.140766667	6.222316667	7.6998	0.238216667	0.247733333	1.59475	1.285933333	0.407316667	0.66685	0.53905	1.17465	0.727466667	0.761833333	4.018416667	0.804333333	0.491933333	4.114266667
564	2.665733333	1.187133333	4.450533333	2.7964	1.884133333	5.251	4.491133333	1.217666667	0.465133333	0	1.259333333	0.506	0.138333333	0.101033333	1.5433	0.806766667	1.000166667	3.874566667	1.705633333	1.369966667	4.058733333	0.096766667	0.281733333	0.501666667	3.3893	0.379433333	0.096533333	0.271633333	4.0851	2.443466667	4.5482	5.3519	7.228533333	6.3022	7.548766667	0.238066667	0.2981	1.685266667	1.253066667	0.2359	0.4941	0.3191	1.3406	0.847033333	0.954766667	4.059266667	0.926833333	0.798433333	4.286066667
565	2.80015	1.291483333	4.654833333	2.89505	2.024666667	5.449333333	4.74925	1.239983333	0.638	0	1.36475	0.66375	0.30795	0.205616667	1.539783333	0.729083333	0.979916667	3.9811	1.67205	1.390483333	4.228366667	0.197833333	0.318533333	0.522233333	3.449783333	0.302866667	0.269516667	0.272733333	4.135083333	2.4707	4.5581	5.442416667	7.183	6.595	7.658383333	0.243116667	0.318283333	1.83165	1.269683333	0.193316667	0.31885	0.381316667	1.438266667	0.975166667	1.056333333	4.2736	1.032116667	0.938833333	4.349516667
566	2.6082	1.0666	4.586333333	2.703	1.868466667	5.274866667	4.679133333	1.345933333	0.665866667	0.096266667	1.4424	0.728933333	0.279933333	0.149933333	1.595266667	0.669866667	1.047466667	4.071866667	1.7104	1.361533333	4.267533333	0.051466667	0.1542	0.452933333	3.2736	0.183466667	0.1962	0.198866667	4.080733333	2.530866667	4.630733333	5.501266667	7.180266667	6.6602	7.6994	0.090133333	0.152666667	2.024466667	1.102133333	0.106266667	0.1666	0.315666667	1.470466667	1.056333333	1.167666667	4.423333333	1.1618	0.9768	4.6076
567	2.53575	0.91675	4.531583333	2.741583333	1.797333333	5.2375	4.6735	1.439666667	0.559083333	0.23525	1.487833333	0.79875	0.284166667	0.188083333	1.640333333	0.661416667	1.0465	4.13725	1.681333333	1.3805	4.348	0.1015	0.188916667	0.572333333	3.32375	0.277583333	0.32425	0.215083333	3.94675	2.275666667	4.51325	5.334583333	7.105583333	6.485166667	7.5425	0.08375	0.117333333	2.152583333	1.077083333	0.080083333	0.200166667	0.230333333	1.5415	1.0505	1.296166667	4.429333333	1.18425	0.988333333	4.689583333
568	2.6729	1.033933333	4.6209	2.8155	1.889366667	5.450933333	4.9434	1.413366667	0.5062	0.244066667	1.558066667	0.8181	0.297766667	0.2951	1.584733333	0.625066667	1.065533333	4.0101	1.585666667	1.2771	4.376166667	0.104466667	0.215366667	0.581466667	3.326533333	0.358633333	0.346966667	0.191233333	3.939666667	2.2083	4.4865	5.287033333	7.031133333	6.5674	7.574266667	0.0678	0.115266667	2.371266667	1.107533333	0.148066667	0.3212	0.333966667	1.645666667	1.015466667	1.2553	4.331966667	1.157833333	0.916566667	4.7006
569	2.508333333	1.06625	4.730583333	2.674933333	1.889916667	5.501833333	4.99895	1.372766667	0.4868	0.101216667	1.52535	0.807966667	0.222116667	0.275583333	1.462783333	0.541616667	0.99295	3.843733333	1.48645	1.215016667	4.259183333	0.0497	0.067983333	0.519366667	3.221216667	0.291216667	0.178383333	0.131166667	4.104283333	2.4042	4.731383333	5.392133333	7.115933333	6.854316667	7.762216667	0.069933333	0.046833333	2.6229	1.036866667	0.140816667	0.3932	0.28225	1.615283333	1.0239	1.154416667	4.241316667	1.0975	0.86215	4.7632
570	2.549666667	1.1446	4.8146	2.717266667	1.975466667	5.683933333	5.0502	1.167733333	0.288666667	0	1.311733333	0.6336	0.0252	0.110666667	1.343533333	0.440533333	0.9834	3.898666667	1.466266667	1.257466667	4.285266667	0.033333333	0.083466667	0.553666667	3.246933333	0.151333333	0.042466667	0.127866667	4.150933333	2.4704	4.7194	5.378	7.127333333	7.0186	7.853933333	0.018933333	0.023933333	2.817066667	1.097733333	0.112266667	0.3612	0.195666667	1.485466667	1.0128	1.211333333	4.241533333	1.021866667	0.833666667	4.9074
571	2.718233333	1.295733333	4.980616667	2.851283333	2.123933333	5.863116667	5.3751	1.330816667	0.3272	0	1.310066667	0.586216667	0.14165	0.12365	1.6682	0.768483333	1.309716667	4.231766667	1.894583333	1.577083333	4.583433333	0.012383333	0.155166667	0.51695	3.368866667	0.185983333	0.1622	0.163	4.0975	2.36135	4.577733333	5.27075	7.156733333	7.037483333	7.843516667	0.11955	0.131233333	3.25795	1.263583333	0.168066667	0.36835	0.385816667	1.57035	1.073683333	1.382866667	4.288416667	1.129766667	0.868116667	5.15135
572	2.751649123	1.391070175	4.978631579	2.989982456	2.251298246	5.976701754	5.505614035	1.540122807	0.604947368	0.075087719	1.416245614	0.800736842	0.317561404	0.237859649	1.701105263	0.743561404	1.24677193	4.176578947	1.939912281	1.567982456	4.542087719	0.012122807	0.138894737	0.40322807	3.295789474	0.124982456	0.125561404	0.05822807	4.123210526	2.386964912	4.615684211	5.37545614	7.194719298	7.185	7.931385965	0.128964912	0.189561404	3.586561404	1.239736842	0.117807018	0.309105263	0.390350877	1.734017544	1.203385965	1.494684211	4.418701754	1.206719298	0.95122807	5.344526316
573	2.8934	1.415933333	5.137933333	3.0978	2.360866667	6.180266667	5.6012	1.541133333	0.740466667	0.125066667	1.506933333	0.9464	0.318	0.299	1.709866667	0.769066667	1.239533333	4.199466667	1.931133333	1.5596	4.641666667	0.028933333	0.193866667	0.4366	3.425533333	0.221533333	0.174866667	0.089933333	4.158333333	2.546866667	4.855933333	5.491933333	7.2518	7.292	7.963	0.055066667	0.0246	3.776	1.087266667	0.079533333	0.260266667	0.244333333	1.708533333	1.231066667	1.531866667	4.571266667	1.255266667	0.9726	5.348066667
574	2.9344	1.36895	5.334333333	3.089983333	2.37555	6.262083333	5.681866667	1.4842	0.73635	0.056566667	1.383333333	0.896416667	0.217433333	0.315166667	1.92125	0.967316667	1.41975	4.400483333	2.193083333	1.8009	5.0236	0.129666667	0.204783333	0.495416667	3.474516667	0.251833333	0.249433333	0.171033333	4.187316667	2.564033333	4.9012	5.505033333	7.355916667	7.3882	8.022533333	0.0646	0.039466667	4.0651	1.10755	0.1384	0.295183333	0.228183333	1.514633333	1.15095	1.465016667	4.4657	1.1346	0.819133333	5.355516667
575	2.917473684	1.373175439	5.290245614	3.111280702	2.317087719	6.183491228	5.787842105	1.301561404	0.563842105	0	1.205736842	0.745789474	0	0.172842105	1.914070175	0.964333333	1.458789474	4.271912281	2.16854386	1.799385965	5.117245614	0.090842105	0.146	0.447368421	3.328105263	0.196912281	0.08477193	0.046578947	4.180052632	2.46754386	4.937807018	5.53045614	7.367052632	7.488526316	8.047894737	0.300491228	0.305508772	4.695315789	1.288877193	0.311052632	0.617210526	0.406421053	1.631017544	1.201315789	1.641403509	4.544070175	1.170894737	0.958298246	5.625315789
576	2.880866667	1.294133333	5.246733333	3.015733333	2.2068	6.247733333	5.819333333	1.3964	0.527333333	0	1.211933333	0.738133333	0	0.167466667	1.846933333	0.9026	1.386266667	4.236066667	2.059866667	1.7254	4.9698	0.026533333	0.172933333	0.4	3.365733333	0.165	0.035866667	0.0796	4.295733333	2.55	5.071866667	5.6214	7.456466667	7.605466667	8.161266667	0.429933333	0.460533333	5.229533333	1.4844	0.514733333	0.785733333	0.674533333	1.555266667	1.0822	1.634866667	4.427666667	1.0988	0.878133333	5.578866667
577	2.788216667	1.227216667	5.31065	2.8712	2.258983333	6.288183333	5.824616667	1.627716667	0.689016667	0	1.238616667	0.820783333	0.070933333	0.212366667	1.75285	0.742816667	1.24545	4.214533333	2.05455	1.742833333	4.942133333	0.077333333	0.18455	0.443966667	3.39585	0.230183333	0.1424	0.160633333	4.344816667	2.55715	5.07655	5.709366667	7.411483333	7.616383333	8.151416667	0.334716667	0.265766667	5.48205	1.410416667	0.381283333	0.587433333	0.6276	1.403516667	1.018316667	1.506233333	4.283566667	0.9741	0.707316667	5.508683333
578	2.800561404	1.410385965	5.537105263	3.017105263	2.542789474	6.379947368	6.071438596	1.806578947	0.921894737	0.065421053	1.429508772	1.132596491	0.337877193	0.391245614	1.801859649	0.818859649	1.470192982	4.261263158	2.128736842	1.875368421	5.145368421	0.162	0.271140351	0.687385965	3.419859649	0.346175439	0.238192982	0.214350877	4.379263158	2.568140351	5.168578947	5.650473684	7.468824561	7.65922807	8.163210526	0.236561404	0.158473684	5.758736842	1.314736842	0.226684211	0.431368421	0.478403509	1.43354386	1.176350877	1.674947368	4.317245614	1.075842105	0.91545614	5.744666667
579	2.895	1.58	5.644666667	3.159333333	2.602	6.669333333	6.286	1.727	0.917333333	0.067666667	1.411333333	1.173	0.307	0.397	1.787	1.014333333	1.537	4.143333333	2.133666667	1.875333333	5.236666667	0.083333333	0.187	0.647	3.350666667	0.23	0.118	0.154	4.339666667	2.755666667	5.225	5.589333333	7.674333333	7.855333333	8.352	0.043666667	0.102333333	6.002666667	1.027	0.061	0.282333333	0.201333333	1.545	1.375666667	1.972666667	4.423	1.251	1.069333333	6.061333333
580	2.698533333	1.262266667	5.391833333	2.785033333	2.297833333	6.608133333	6.1558	1.908666667	0.983866667	0.193366667	1.533666667	1.311033333	0.372466667	0.515333333	1.9752	0.988733333	1.549333333	4.144766667	2.2556	1.8685	5.385966667	0.0473	0.133366667	0.6505	3.358933333	0.281766667	0.081066667	0.1719	4.223666667	2.606833333	5.109566667	5.4785	7.533833333	7.904133333	8.178433333	0	0.063866667	6.473366667	0.9873	0.042033333	0.198266667	0.1195	1.6425	1.4558	1.9032	4.431866667	1.217	1.075366667	6.281333333
581	2.554649123	1.149912281	5.422368421	2.640385965	2.235877193	6.619491228	6.152789474	2.156491228	1.104017544	0.261473684	1.60522807	1.550929825	0.557403509	0.642561404	1.862175439	0.762982456	1.547438596	4.171719298	2.176	1.93854386	5.409561404	0.007298246	0.13854386	0.586210526	3.339368421	0.265017544	0.131824561	0.156719298	4.174192982	2.613438596	5.201842105	5.569263158	7.445105263	7.998754386	8.202929825	0.026578947	0.170912281	7.267140351	1.368087719	0.07754386	0.324017544	0.309614035	1.626754386	1.291789474	1.848912281	4.403842105	1.192701754	1.079684211	6.232245614
582	2.873916667	1.4605	5.757416667	2.89575	2.477833333	6.93875	6.307166667	2.29275	1.256666667	0.33775	1.54875	1.679583333	0.658666667	0.608916667	1.818166667	0.774666667	1.527583333	4.133583333	2.169083333	2.029833333	5.474416667	0.032916667	0.06425	0.460666667	3.446	0.175083333	0.084083333	0.263	4.44375	2.785583333	5.376833333	5.652833333	7.617083333	8.255083333	8.31175	0.099166667	0.391583333	8.052333333	1.434	0.212833333	0.461333333	0.429583333	1.76175	1.27125	2.108583333	4.563083333	1.277083333	1.180833333	6.32525
583	3.09595	1.63485	5.874916667	3.07315	2.611383333	7.07965	6.526233333	2.518416667	1.457416667	0.4621	1.612966667	1.822166667	0.731	0.810583333	1.945416667	0.922216667	1.625116667	4.234866667	2.351433333	2.2307	5.64715	0	0.081983333	0.365116667	3.381	0.133866667	0.041033333	0.132266667	4.675733333	2.91925	5.53795	5.876066667	8.003183333	8.357166667	8.47785	0	0.151283333	8.294933333	1.146333333	0.044283333	0.331666667	0.31785	1.67345	1.4067	2.262533333	4.472516667	1.093016667	1.103516667	6.522816667
584	3.118192982	1.585210526	5.982122807	3.116175439	2.704666667	7.142947368	6.762070175	2.672877193	1.435473684	0.338929825	1.511824561	1.975298246	0.637578947	0.782175439	1.852859649	0.952508772	1.611982456	4.269684211	2.415192982	2.241894737	5.587807018	0	0	0.191245614	3.229157895	0.018736842	0.063368421	0	4.601175439	2.905122807	5.543649123	5.944982456	7.961333333	8.313666667	8.485877193	0.030245614	0.080929825	8.678578947	1.09545614	0.076929825	0.318192982	0.235105263	1.564245614	1.424070175	2.390719298	4.287649123	0.999912281	1.074807018	6.668877193
585	3.011	1.443333333	6.058166667	3.083666667	2.690333333	7.133333333	6.870166667	2.669666667	1.393666667	0.302	1.459166667	1.903833333	0.550333333	0.632666667	1.862833333	0.9745	1.609833333	4.202333333	2.410833333	2.195166667	5.656166667	0	0.0255	0.347166667	3.345333333	0.113	0	0.092666667	4.624333333	3.029666667	5.592833333	5.959666667	7.9845	8.588	8.495833333	0.141333333	0.181666667	9.4505	1.3045	0.422	0.482333333	0.437	1.646333333	1.490666667	2.405833333	4.359666667	1.056833333	1.240166667	6.828166667
586	2.761466667	1.264	5.910333333	2.9788	2.647866667	7.060066667	6.784266667	2.779533333	1.528666667	0.371866667	1.4596	1.984666667	0.5342	0.666333333	1.9834	1.008333333	1.5898	4.2264	2.442733333	2.3584	5.8322	0.105066667	0.222266667	0.564933333	3.376533333	0.196533333	0.082866667	0.183933333	4.572466667	3.066466667	5.774333333	5.843866667	8.080133333	8.7798	8.768333333	0.082066667	0.064733333	10.13453333	1.285	0.290533333	0.390133333	0.3184	1.681133333	1.514466667	2.5204	4.4418	1.089533333	1.295866667	7.018333333
587	2.886421053	1.375789474	6.069789474	3.18445614	2.823614035	7.399596491	6.994912281	3.084859649	1.750368421	0.568350877	1.532263158	2.289087719	0.608701754	0.92445614	2.116210526	1.155070175	1.790631579	4.37977193	2.585421053	2.516947368	5.877526316	0.156807018	0.324298246	0.766192982	3.49445614	0.335719298	0.289982456	0.230754386	4.444421053	3.015894737	5.800754386	5.762350877	8.049175439	8.688052632	8.810877193	0.138824561	0.07977193	10.60540351	1.202087719	0.229508772	0.307473684	0.332473684	1.504403509	1.472649123	2.521894737	4.372017544	1.012684211	1.155157895	7.090035088
588	3.219245614	1.533122807	6.404789474	3.376491228	2.888035088	7.789596491	7.313877193	3.411298246	1.884649123	0.633385965	1.558596491	2.587912281	0.708982456	1.044807018	2.305385965	1.197070175	2.002105263	4.361421053	2.653491228	2.495210526	5.983140351	0.099192982	0.132736842	0.645894737	3.429052632	0.354421053	0.169596491	0.118263158	4.423070175	2.908912281	5.698526316	5.827421053	8.073403509	8.724122807	8.731614035	0.155140351	0.306017544	11.21233333	1.395175439	0.333368421	0.376701754	0.543438596	1.479614035	1.507105263	2.696982456	4.539614035	1.052754386	1.21254386	7.208491228
589	3.292716667	1.631383333	6.5401	3.4324	2.931683333	7.869866667	7.490266667	3.40775	1.943316667	0.634583333	1.44405	2.697316667	0.783666667	1.0277	2.259566667	1.215083333	2.07655	4.483416667	2.8391	2.5837	6.20825	0.030416667	0	0.43885	3.217716667	0.201166667	0.085183333	0.031533333	4.394466667	2.891516667	5.739233333	5.926066667	8.047683333	8.7854	8.679233333	0.037983333	0.033483333	11.69413333	1.3465	0.152866667	0.272633333	0.381583333	1.6526	1.473533333	2.918833333	4.6719	1.150216667	1.1719	7.3883
590	3.1008	1.612666667	6.566433333	3.24125	2.841833333	7.818116667	7.524283333	3.675383333	2.16545	0.764916667	1.4988	2.8612	0.9656	1.234033333	1.88755	0.96425	1.856666667	4.3786	2.598183333	2.358816667	5.9417	0.182333333	0.093933333	0.609883333	3.45525	0.346766667	0.4107	0.290516667	4.135483333	2.662666667	5.582883333	5.7089	7.754533333	8.5977	8.559833333	0.009216667	0.05825	12.165	1.358783333	0.04575	0.34675	0.327716667	1.646566667	1.47105	2.911283333	4.6834	1.115316667	1.103566667	7.551766667
591	2.981526316	1.652	6.644245614	3.161035088	2.936385965	7.822929825	7.693684211	4.025368421	2.293298246	0.712526316	1.646631579	3.106929825	1.003491228	1.197017544	1.920929825	0.892807018	1.763280702	4.363017544	2.67922807	2.281298246	5.862982456	0	0	0.416631579	3.336035088	0.195035088	0.138929825	0.021807018	4.401245614	2.727438596	5.72522807	5.816122807	8.022947368	8.701403509	8.842122807	0.052315789	0.007631579	12.72575439	1.189508772	0	0.300035088	0.305842105	1.791385965	1.63645614	3.090508772	4.923508772	1.253508772	1.337140351	7.73822807
592	2.999526316	1.607333333	6.78822807	3.174333333	2.976491228	7.882596491	7.767578947	4.156807018	2.415192982	0.69	1.475333333	3.286350877	0.922561404	1.252403509	2.134807018	1.10922807	1.990122807	4.519947368	2.849526316	2.420824561	6.267877193	0	0	0.312368421	3.129578947	0.079684211	0.017578947	0	4.636982456	2.927877193	5.765333333	5.831719298	8.138736842	8.699789474	8.889929825	0	0.009877193	13.30050877	1.004105263	0	0.165701754	0.173947368	1.878526316	1.756140351	3.288350877	4.99477193	1.403578947	1.454017544	7.802894737
593	3.094403509	1.493701754	6.867263158	3.156122807	2.972052632	7.964385965	7.73222807	4.595982456	2.850438596	1.199982456	1.688789474	3.899157895	1.322964912	1.749526316	2.355596491	1.342824561	2.290245614	4.679877193	2.974964912	2.773473684	6.51645614	0.032754386	0.056210526	0.499105263	3.369859649	0.285666667	0.254368421	0.065245614	4.683807018	2.982157895	5.846017544	5.902087719	8.053192982	8.769736842	8.938947368	0	0	13.97621053	1.063649123	0.019192982	0.061929825	0.184017544	1.723789474	1.670719298	3.38222807	4.638614035	1.301315789	1.341508772	7.935350877
594	3.134842105	1.498877193	6.947245614	3.269789474	3.099947368	8.12945614	8.003719298	4.822912281	2.842280702	1.201368421	1.60454386	4.012736842	1.366298246	1.782719298	2.330929825	1.308035088	2.253035088	4.685438596	2.985701754	2.850263158	6.567192982	0.028122807	0.07477193	0.332614035	3.412982456	0.261894737	0.214842105	0.057035088	4.644842105	2.829421053	5.839912281	5.972298246	8.033473684	8.912421053	8.828947368	0.027263158	0.108140351	14.64340351	1.13554386	0.177578947	0.132859649	0.441491228	1.491894737	1.565298246	3.375631579	4.498807018	1.042947368	1.194614035	7.964982456
595	2.807122807	1.216140351	6.710631579	3.119614035	2.964035088	8.005578947	7.879526316	5.199087719	2.853807018	1.219263158	1.368877193	4.102035088	1.25922807	1.789403509	2.251877193	1.25145614	2.141175439	4.509508772	2.970754386	2.654754386	6.655070175	0.004666667	0.085859649	0.434315789	3.50545614	0.278561404	0.152842105	0.151385965	4.290859649	2.542666667	5.678140351	5.74045614	7.831350877	8.791526316	8.495421053	0.133649123	0.214140351	15.33857895	1.300035088	0.248789474	0.365	0.604719298	1.617473684	1.559824561	3.395070175	4.458210526	1.007438596	1.316701754	7.969947368
596	2.604733333	1.149933333	6.690666667	3.0154	2.906733333	7.950066667	7.909066667	5.494733333	2.909333333	1.2564	1.2708	4.396733333	1.332666667	1.971466667	2.3342	1.2748	2.374466667	4.518866667	3.156	2.707533333	6.7616	0.162666667	0.365933333	0.784066667	3.7424	0.561133333	0.404133333	0.458466667	4.297533333	2.5448	5.753533333	5.809533333	7.9212	8.821733333	8.569933333	0.263933333	0.282733333	15.9142	1.436466667	0.122266667	0.501066667	0.550533333	1.562266667	1.562866667	3.464933333	4.545466667	0.9756	1.322933333	8.070466667
597	2.852366667	1.3087	6.896433333	3.132433333	3.096066667	8.148433333	8.2569	5.954466667	3.214933333	1.5375	1.4792	4.861266667	1.670666667	2.3273	2.356933333	1.1887	2.480233333	4.555966667	3.3094	2.9224	6.6961	0.0274	0.3529	0.6844	3.678166667	0.545933333	0.500066667	0.3504	4.628466667	2.947566667	6.011033333	6.105233333	8.246933333	9.2781	8.982866667	0.381266667	0.289033333	16.54353333	1.544466667	0.182766667	0.6021	0.581833333	1.6334	1.658533333	3.7077	4.7644	1.0244	1.323333333	8.335966667
598	3.001333333	1.4474	7.047666667	3.211466667	3.1416	8.244533333	8.382866667	6.546733333	3.5646	1.942	1.6816	5.339266667	2.043666667	2.6332	2.2234	1.096733333	2.433066667	4.6026	3.1802	2.975933333	6.633533333	0	0.055866667	0.354666667	3.487733333	0.3232	0.203133333	0.052333333	4.6838	2.9622	6.0008	6.143266667	8.3586	9.418266667	9.124	0.2112	0.199933333	16.85106667	1.442	0.163266667	0.456133333	0.408	1.8938	1.809666667	3.935866667	4.925533333	1.2432	1.649466667	8.6228
599	3.087333333	1.539385965	7.120807018	3.292263158	3.287578947	8.415087719	8.391473684	6.94954386	3.841	2.220087719	1.767035088	5.706017544	2.357719298	2.796035088	2.097210526	1.056614035	2.505315789	4.555350877	3.125035088	2.900438596	6.736877193	0	0.016807018	0.313052632	3.359263158	0.325333333	0.104754386	0.056649123	4.594	2.895526316	5.895421053	6.051508772	8.328701754	9.314491228	9.023631579	0	0.038122807	16.977	1.203666667	0.047649123	0.121122807	0.131192982	1.944912281	1.817017544	3.989561404	4.800122807	1.346894737	1.697526316	8.744842105
600	3.311016667	1.5935	7.265566667	3.440366667	3.352616667	8.54105	8.574916667	7.396466667	4.12175	2.6247	1.895683333	6.084533333	2.711916667	3.094766667	2.25935	1.176083333	2.4836	4.4958	3.1421	2.955033333	6.907366667	0	0	0.15475	3.232	0.254066667	0.1798	0	4.669566667	3.018466667	5.959433333	6.112	8.29725	9.378433333	9.1406	0	0.18485	17.739	1.217633333	0.074183333	0.300833333	0.477466667	1.996983333	1.962433333	4.245266667	4.794	1.470433333	1.743233333	8.951916667
601	3.259929825	1.543192982	7.328473684	3.415877193	3.410947368	8.705964912	8.606842105	7.741614035	4.166333333	2.767859649	1.765438596	6.347631579	2.592701754	3.127578947	2.118368421	1.226157895	2.243631579	4.408789474	3.23154386	2.899649123	6.790964912	0	0	0.143333333	3.430719298	0.243368421	0.128210526	0.024105263	4.681140351	3.043245614	5.873	6.070263158	8.173210526	9.425491228	9.101701754	0.048877193	0.206087719	18.32342105	1.190701754	0.233491228	0.356035088	0.66777193	1.773315789	1.793614035	4.320561404	4.749561404	1.287578947	1.717947368	8.951421053
602	3.0228	1.463633333	7.279866667	3.307433333	3.3834	8.8989	8.621666667	7.8981	4.228466667	2.657433333	1.399733333	6.503233333	2.542233333	3.075633333	2.143366667	1.099533333	2.2955	4.492866667	3.497766667	3.0067	6.854833333	0.0923	0.172666667	0.455433333	3.8023	0.582633333	0.3109	0.242566667	4.6662	2.974366667	5.883933333	6.041433333	8.206766667	9.503766667	9.153233333	0.145633333	0.202433333	18.77253333	1.401933333	0.256766667	0.4539	0.473466667	1.6215	1.576833333	4.248566667	4.571833333	1.0934	1.4895	8.886633333
603	3.131298246	1.533736842	7.434280702	3.322649123	3.423140351	8.955736842	8.887894737	8.482421053	4.477315789	2.919964912	1.492035088	7.001035088	3.011614035	3.510649123	2.33422807	1.146649123	2.619894737	4.671	3.568631579	3.15445614	7.187508772	0.170824561	0.266929825	0.708789474	3.875912281	0.759280702	0.700807018	0.29854386	4.707192982	3.040350877	6.123561404	6.164982456	8.374701754	9.569824561	9.257140351	0	0.073157895	19.41163158	1.323192982	0.11654386	0.387719298	0.338736842	1.881157895	1.764807018	4.374719298	4.685280702	1.198473684	1.586105263	9.039701754
604	3.085933333	1.609883333	7.48935	3.38045	3.539166667	9.031366667	9.054616667	9.1293	4.7719	3.407716667	1.72115	7.521316667	3.558316667	3.94915	2.384866667	1.356433333	2.712666667	4.8888	3.644833333	3.3542	7.21875	0.1842	0.185	0.7542	3.7661	0.71125	0.649966667	0.25755	4.689933333	3.02765	6.31705	6.26335	8.47415	9.68025	9.375333333	0.005983333	0.148366667	19.8782	1.231183333	0.0657	0.322783333	0.363533333	1.97765	1.872366667	4.603233333	4.907366667	1.235666667	1.660533333	9.1676
605	3.03654386	1.608842105	7.473473684	3.430035088	3.538070175	9.118280702	9.078017544	9.385140351	4.922789474	3.64845614	1.670280702	7.784403509	3.709561404	4.009614035	2.329403509	1.209807018	2.706140351	4.780210526	3.567719298	3.26145614	7.059245614	0.134421053	0.153473684	0.744964912	3.735649123	0.754649123	0.545087719	0.269350877	4.70722807	2.942561404	6.303578947	6.183298246	8.469070175	9.695210526	9.326157895	0.133684211	0.234561404	20.37163158	1.435491228	0.156964912	0.351719298	0.379403509	1.738245614	1.734912281	4.642719298	4.880578947	1.241052632	1.528421053	9.186192982
606	2.981133333	1.491533333	7.4652	3.3012	3.4396	9.144133333	9.006533333	9.605133333	5.1486	3.744666667	1.614733333	8.026733333	3.816733333	4.0548	2.239733333	1.156333333	2.7236	4.629133333	3.4844	3.133666667	7.091666667	0.030066667	0.084866667	0.678266667	3.666	0.704133333	0.475333333	0.215	4.9364	3.079	6.3778	6.3076	8.6138	9.7718	9.393333333	0.1278	0.2578	20.76413333	1.512733333	0.155733333	0.4194	0.4148	1.685133333	1.7336	4.714133333	4.857333333	1.188066667	1.5468	9.203
607	3.147684211	1.590350877	7.688824561	3.376789474	3.611719298	9.329649123	9.291561404	9.916263158	5.465842105	3.870157895	1.724929825	8.263	4.193263158	4.19454386	2.347280702	1.283701754	2.844964912	4.603175439	3.628403509	3.250964912	7.264280702	0.06245614	0.178157895	0.767157895	3.758982456	0.708263158	0.547	0.297280702	4.889859649	3.046280702	6.284333333	6.292701754	8.484087719	9.807298246	9.35222807	0.121087719	0.381614035	21.11336842	1.43545614	0.273245614	0.579789474	0.431947368	1.663403509	1.746	4.749859649	4.807947368	1.132315789	1.530140351	9.433140351
608	3.457859649	1.86177193	7.975192982	3.685280702	3.931578947	9.716368421	9.726175439	10.24201754	5.648719298	4.428122807	1.814894737	8.709333333	4.558140351	4.386947368	2.600298246	1.330526316	2.837157895	4.715684211	3.801596491	3.426666667	7.386473684	0.034754386	0.207666667	0.711649123	3.736333333	0.877192982	0.579929825	0.269473684	4.770052632	2.923508772	6.251052632	6.221	8.362736842	9.76177193	9.333052632	0.048561404	0.212315789	21.28052632	1.300105263	0.125877193	0.359140351	0.166263158	1.745210526	1.856508772	4.834491228	4.854403509	1.185438596	1.631754386	9.659614035
609	3.258933333	1.682866667	7.8062	3.4698	3.750933333	9.531666667	9.6458	10.7156	5.755733333	4.7804	1.6272	9.084066667	4.780933333	4.593	2.6116	1.311933333	2.762533333	4.853133333	3.806266667	3.5194	7.608533333	0.0104	0.0814	0.674866667	3.754666667	1.058933333	0.656133333	0.220333333	4.672933333	2.9322	6.221066667	6.0018	8.391133333	9.772	9.3076	0	0.002866667	21.56526667	1.1462	0	0.041266667	0.060266667	1.698133333	1.840466667	4.932533333	4.9222	1.188	1.673066667	9.667133333
610	2.928466667	1.341883333	7.503783333	3.23265	3.50505	9.317483333	9.39235	11.28781667	5.990233333	4.9503	1.575316667	9.392383333	5.053666667	4.853083333	2.528583333	1.32605	2.843333333	4.87935	3.7054	3.477333333	7.652	0.121066667	0.081816667	0.764	3.884366667	1.074883333	0.633683333	0.305883333	4.7193	2.930916667	6.3022	6.124766667	8.592866667	9.996483333	9.3907	0.021466667	0.0686	22.08545	1.227166667	0	0.2395	0.3487	1.694516667	1.780466667	4.984683333	4.927883333	1.2259	1.766316667	9.758516667
611	2.941824561	1.371350877	7.600473684	3.268929825	3.625263158	9.426421053	9.483157895	11.73168421	6.23645614	5.315280702	1.700122807	9.810070175	5.361526316	5.05722807	2.478859649	1.321421053	2.918719298	4.751596491	3.735192982	3.461929825	7.627087719	0.133350877	0.208754386	0.714578947	3.811842105	1.024298246	0.669649123	0.306684211	4.779087719	3.004982456	6.344947368	6.312421053	8.685052632	10.05931579	9.540824561	0.122631579	0.181192982	22.48654386	1.451561404	0.136438596	0.496684211	0.490087719	1.706403509	1.799315789	5.016035088	4.858596491	1.374052632	1.786105263	9.792245614
612	2.97654386	1.555684211	7.808052632	3.202754386	3.650842105	9.652035088	9.621368421	11.93592982	6.231403509	5.441754386	1.585719298	9.883684211	5.508859649	5.220052632	2.475122807	1.383736842	2.993368421	4.753175439	3.835877193	3.431087719	7.623947368	0.141140351	0.211350877	0.725473684	3.588894737	0.918561404	0.742964912	0.261964912	4.825122807	3.072315789	6.448561404	6.31077193	8.654245614	9.918473684	9.495105263	0.033105263	0.170789474	22.70989474	1.467087719	0.164052632	0.411087719	0.387368421	1.912508772	1.994192982	5.168912281	4.931035088	1.479736842	1.891719298	10.00259649
613	2.998754386	1.529263158	7.805245614	3.294280702	3.548473684	9.533982456	9.67554386	12.18961404	6.352035088	5.55245614	1.508105263	10.0262807	5.72677193	5.326736842	2.697684211	1.611263158	3.117122807	4.991578947	4.059315789	3.568526316	7.885964912	0.217350877	0.294877193	0.824105263	3.694035088	1.165964912	0.870842105	0.265912281	4.871754386	3.193736842	6.553684211	6.424526316	8.685070175	9.990140351	9.627070175	0.009929825	0.170070175	23.04798246	1.340561404	0.044824561	0.188947368	0.442473684	2.097385965	2.078438596	5.334666667	4.986596491	1.431368421	2.016438596	10.22175439
614	3.2103	1.635566667	7.958533333	3.541066667	3.685333333	9.703066667	10.00356667	12.6398	6.655766667	6.1133	1.758333333	10.3989	6.234633333	5.651033333	2.843833333	1.741266667	3.3571	5.2314	4.1738	3.929633333	8.262666667	0.137166667	0.2715	0.726366667	3.704266667	1.2346	0.958	0.277	4.927666667	3.273333333	6.446366667	6.439766667	8.610133333	9.904066667	9.577	0	0.0042	23.4155	1.187133333	0.016966667	0.067066667	0.2241	1.922966667	1.762833333	5.190766667	4.784466667	1.2431	1.6249	10.046
615	3.326824561	1.757210526	8.090701754	3.584421053	3.737333333	10.05775439	10.15150877	12.88677193	6.638964912	6.419140351	1.907087719	10.80696491	6.471122807	5.874807018	2.669105263	1.483877193	3.351964912	4.993982456	4.008666667	3.807596491	8.287350877	0.118035088	0.130877193	0.726684211	3.735947368	1.17145614	0.924877193	0.244	5.237473684	3.539491228	6.955859649	6.667175439	9.024807018	10.33987719	9.859824561	0.019684211	0.00522807	24.04657895	1.296035088	0.072824561	0.231298246	0.178070175	1.746175439	1.66477193	5.307684211	4.661315789	1.070175439	1.423403509	9.914859649
616	3.225315789	1.874649123	8.18722807	3.481368421	3.822315789	10.22198246	10.12017544	13.01398246	6.836421053	6.542105263	1.631192982	11.18329825	6.591982456	5.829473684	2.493245614	1.271736842	3.132438596	4.766192982	3.797929825	3.621052632	8.091052632	0	0	0.576982456	3.674122807	0.987859649	0.630859649	0.063666667	5.334929825	3.572280702	7.036157895	6.748842105	9.242736842	10.53285965	10.07112281	0.041192982	0.009333333	24.23775439	1.284807018	0.024175439	0.29445614	0.417947368	2.006157895	2.01454386	5.83554386	4.951105263	1.196859649	1.869701754	10.36919298
617	3.307070175	1.847350877	8.270789474	3.383807018	3.994192982	10.30773684	10.19547368	13.31466667	7.210017544	6.794017544	1.445087719	11.38731579	6.944333333	5.974368421	2.603877193	1.399561404	3.301561404	5.01222807	3.902842105	3.747192982	8.152631579	0	0.023526316	0.509736842	3.680578947	1.241526316	0.557842105	0.072368421	4.954122807	3.136982456	6.626105263	6.47522807	8.864070175	10.24782456	9.861087719	0.032491228	0.056912281	24.27868421	1.313070175	0.028350877	0.430894737	0.49822807	2.091877193	2.118403509	6.024701754	5.085719298	1.399614035	2.012070175	10.70168421
618	3.379526316	1.724421053	8.333438596	3.579157895	4.095087719	10.36170175	10.53580702	13.70807018	7.365526316	7.211596491	1.633561404	11.64235088	7.39954386	6.228122807	2.658333333	1.453473684	3.34354386	5.056701754	4.089070175	3.979631579	8.379280702	0.021192982	0.134175439	0.612614035	3.762491228	1.225	0.672789474	0.047754386	4.630754386	3.02677193	6.526157895	6.375035088	8.488649123	10.13731579	9.748807018	0	0	24.54157895	1.433649123	0.061684211	0.512807018	0.268842105	2.287789474	2.341754386	6.171368421	5.18645614	1.697122807	2.323877193	10.70987719
619	3.497929825	1.751070175	8.457561404	3.80854386	4.184947368	10.52840351	10.64514035	14.14461404	7.555929825	7.547508772	1.801245614	11.99801754	7.63477193	6.614122807	2.515491228	1.272736842	3.259	4.771438596	4.014859649	3.956877193	8.435210526	0.040754386	0.202035088	0.711561404	3.915982456	1.242631579	0.739192982	0.114929825	4.833298246	3.308614035	6.654192982	6.383596491	8.647280702	10.27463158	9.810508772	0.019491228	0.073666667	24.8745614	1.570526316	0.073649123	0.30154386	0.191403509	2.275070175	2.495929825	6.174210526	5.289368421	1.552894737	2.229333333	10.78196491
620	3.295719298	1.536263158	8.347245614	3.520157895	3.94045614	10.43729825	10.33738596	14.2984386	7.641280702	7.52	1.562842105	12.11375439	7.747298246	6.552578947	2.481754386	1.285912281	3.316122807	4.807052632	3.926964912	3.876333333	8.422280702	0.171175439	0.245473684	0.669964912	4.015157895	1.302333333	0.80945614	0.08854386	4.992070175	3.278877193	6.697701754	6.54377193	8.812315789	10.32564912	9.833807018	0.031982456	0.168578947	25.40959649	1.53922807	0.107210526	0.360403509	0.347649123	2.035070175	2.384298246	6.074649123	5.216824561	1.293105263	1.910263158	10.96508772
621	3.134333333	1.499666667	8.351333333	3.357	3.770333333	10.34966667	10.408	14.59333333	7.649333333	7.854666667	1.388666667	12.289	8.179666667	6.597	2.892	1.774	3.742666667	5.216333333	4.365	4.182666667	8.884666667	0.252666667	0.232333333	0.823333333	4.030333333	1.393333333	1.201333333	0.249333333	4.916666667	3.035333333	6.568666667	6.536333333	8.576333333	10.38333333	9.764666667	0.133666667	0.211	25.71066667	1.587	0.148	0.276333333	0.479666667	1.958333333	2.108333333	6.177333333	4.905666667	1.11	1.780333333	11.06266667
622	3.367403509	1.55922807	8.520333333	3.445052632	4.038649123	10.617	10.88736842	15.13157895	7.905105263	8.376473684	1.546105263	12.60307018	8.641684211	6.965754386	2.951877193	1.715614035	3.674736842	5.082192982	4.507508772	4.224578947	8.87677193	0.095894737	0.12222807	0.756105263	3.776263158	1.275	1.136508772	0.175719298	5.18554386	3.366192982	6.750035088	6.622070175	9.105087719	10.66896491	10.15957895	0.052368421	0.253192982	25.91610526	1.546140351	0.254789474	0.225491228	0.433964912	2.000719298	2.001403509	6.361666667	4.828649123	1.356666667	1.927315789	11.11970175
623	3.308816667	1.48235	8.433883333	3.453316667	4.17685	10.69783333	10.9181	15.38243333	8.256516667	8.7454	1.795383333	13.0599	9.017583333	7.2072	2.57175	1.3865	3.336266667	4.744316667	4.2008	3.971933333	8.608466667	0.02685	0.1106	0.61465	3.779783333	1.35135	0.895183333	0.054433333	5.339916667	3.377433333	6.737616667	6.759533333	9.348533333	10.64103333	10.38001667	0.269016667	0.41355	26.24116667	1.5929	0.408783333	0.488316667	0.68355	2.089433333	2.055466667	6.458616667	4.87765	1.511783333	2.001416667	11.33853333
624	3.236833333	1.556666667	8.481166667	3.608166667	4.106833333	10.94466667	10.931	15.49766667	8.271666667	8.998333333	1.750166667	13.21083333	9.181833333	7.200833333	2.434333333	1.221333333	3.413333333	4.730666667	4.2585	4.0215	8.513333333	0	0.176333333	0.768333333	3.956166667	1.582833333	1.008166667	0.214833333	5.502166667	3.573666667	7.041166667	7.016833333	9.478166667	10.96683333	10.46716667	0.247333333	0.314333333	26.53983333	1.611666667	0.2775	0.466	0.476333333	2.027666667	2.1655	6.293833333	4.899833333	1.389333333	1.900833333	11.2555
625	3.377105263	1.799578947	8.803912281	3.601912281	4.058333333	11.30675439	11.20296491	15.92161404	8.347385965	9.179192982	1.651736842	13.37091228	9.414719298	7.301403509	2.558210526	1.425807018	3.731947368	4.933385965	4.530491228	4.421561404	8.726877193	0	0.224789474	0.722701754	4.113175439	1.560122807	0.889403509	0.280561404	5.625964912	3.71345614	7.343	7.062614035	9.463842105	11.19242105	10.64029825	0.077614035	0.197175439	26.8052807	1.413894737	0.072649123	0.352017544	0.237473684	1.921859649	2.20654386	6.324052632	4.850245614	1.236473684	1.814596491	11.24896491
626	3.49422807	1.926280702	8.977175439	3.712491228	4.287	11.36885965	11.30007018	16.2295614	8.497929825	9.625052632	1.858578947	13.81015789	9.834947368	7.671929825	2.530491228	1.561684211	3.646368421	5.000385965	4.315421053	4.403175439	8.910631579	0.01777193	0.145298246	0.634157895	4.078719298	1.502052632	0.774298246	0.107035088	5.365929825	3.426614035	7.042929825	6.884614035	9.307315789	10.86196491	10.39105263	0.110438596	0.329385965	27.04403509	1.400912281	0.083596491	0.421157895	0.448035088	2.147385965	2.353175439	6.702333333	5.140491228	1.439491228	2.046122807	11.45673684
627	3.592066667	1.904816667	9.085883333	3.872433333	4.381216667	11.31211667	11.51588333	16.61435	8.45415	9.87115	1.844666667	14.08785	9.963183333	7.7798	2.665766667	1.551466667	3.534466667	5.13405	4.246916667	4.167783333	8.937833333	0.037466667	0.2304	0.964816667	4.111433333	1.7646	0.89495	0.154733333	5.319083333	3.53535	7.107183333	7.009433333	9.391283333	10.84005	10.3719	0.073283333	0.2456	26.99013333	1.382866667	0.026883333	0.263866667	0.389683333	2.156883333	2.343983333	6.870033333	5.342133333	1.5652	2.13955	11.60833333
628	3.458157895	1.777368421	9.045070175	3.735473684	4.28877193	11.19140351	11.47873684	16.88207018	8.675350877	10.05396491	1.736877193	14.24192982	10.20229825	7.816754386	2.633052632	1.555263158	3.564473684	5.152280702	4.378666667	4.22677193	8.985315789	0.071561404	0.322614035	1.043210526	4.247561404	2.092035088	1.132017544	0.292912281	5.299473684	3.523368421	7.014649123	6.947140351	9.417245614	10.89694737	10.4454386	0	0.020017544	26.96182456	1.220280702	0	0.078842105	0.10922807	2.047807018	2.217578947	6.886473684	5.350912281	1.470315789	2.235017544	11.70933333
629	3.382122807	1.849210526	9.006684211	3.698912281	4.218701754	11.40421053	11.45273684	16.89863158	8.999929825	10.35026316	1.813666667	14.43421053	10.41447368	8.05577193	2.711964912	1.574824561	3.826403509	5.351105263	4.581052632	4.447736842	9.040736842	0.220596491	0.465947368	0.869491228	4.330368421	2.145035088	1.283473684	0.510649123	5.206122807	3.31822807	6.837438596	6.693824561	9.226	10.77808772	10.22264912	0	0.026561404	27.29933333	1.404508772	0	0.124631579	0.174438596	1.988350877	2.106192982	6.789807018	5.352964912	1.356035088	2.121491228	11.61096491
630	3.542982456	1.845017544	9.04254386	3.81345614	4.220578947	11.42666667	11.51029825	17.11317544	9.049807018	10.56885965	1.897824561	14.49431579	10.45566667	8.26777193	2.750824561	1.430035088	3.856	5.34322807	4.547842105	4.554263158	9.192719298	0.211947368	0.305157895	0.608631579	4.107403509	1.769438596	1.078649123	0.40277193	5.289649123	3.434982456	6.909385965	6.734315789	9.247385965	10.84994737	10.23722807	0.053631579	0.152017544	27.65014035	1.427526316	0.081631579	0.321385965	0.433052632	2.258	2.295263158	7.027210526	5.438842105	1.419473684	2.18945614	11.78945614
631	3.335859649	1.648684211	8.979280702	3.647631579	4.180315789	11.37605263	11.50385965	17.52703509	9.244245614	10.84314035	1.800210526	14.85331579	10.9217193	8.379192982	2.558175439	1.338	3.627	5.166087719	4.352824561	4.450719298	9.103912281	0.134017544	0.177789474	0.76322807	4.147210526	1.739175439	1.152122807	0.392350877	5.264912281	3.577298246	7.114245614	6.885245614	9.353491228	10.99431579	10.46677193	0.123649123	0.08977193	27.7965614	1.22045614	0.027719298	0.335052632	0.394666667	2.544736842	2.519403509	7.185596491	5.535824561	1.471719298	2.420947368	12.06684211
632	3.594473684	1.973140351	9.34445614	3.695403509	4.467157895	11.84308772	11.85812281	17.79070175	9.581491228	11.23377193	1.865912281	15.2112807	11.42054386	8.606210526	2.348964912	1.255736842	3.492982456	4.738298246	4.279491228	4.231754386	8.840333333	0.102105263	0.166842105	0.937052632	4.162175439	1.843333333	1.198403509	0.357035088	5.238052632	3.525894737	7.388894737	6.954578947	9.355789474	11.14675439	10.58707018	0	0	27.78557895	1.084017544	0.007263158	0.102894737	0.242157895	2.354192982	2.38245614	7.248666667	5.332315789	1.315701754	2.306350877	12.07189474
633	3.820421053	2.121192982	9.330491228	3.991824561	4.686578947	12.04563158	11.97431579	17.77754386	9.501333333	11.3237193	1.912438596	15.13717544	11.48138596	8.744350877	2.555263158	1.412421053	3.653473684	4.840508772	4.343736842	4.472736842	9.177315789	0	0	0.520684211	3.817947368	1.473263158	0.779982456	0.045105263	5.220122807	3.28354386	7.296842105	6.984052632	9.341929825	11.14117544	10.54861404	0	0.056578947	27.905	1.230982456	0	0.12522807	0.318508772	2.117333333	2.177596491	7.279912281	5.108403509	1.203666667	1.927719298	11.86582456
634	3.665192982	1.845333333	9.258333333	3.999175439	4.671175439	11.91973684	11.93610526	17.87757895	9.600263158	11.34536842	1.90154386	15.18626316	11.60978947	8.668140351	2.916561404	1.795087719	4.034807018	5.20845614	4.633315789	4.753526316	9.406491228	0	0	0.387052632	3.917280702	1.455842105	0.84654386	0.039526316	5.225736842	3.447175439	7.294596491	7.006964912	9.385035088	11.16440351	10.50278947	0.065789474	0.311175439	28.39445614	1.603684211	0.178438596	0.361982456	0.541894737	2.11822807	2.29977193	7.262473684	5.412	1.263684211	2.057017544	12.04477193
635	3.517385965	1.712491228	9.379719298	3.743736842	4.592403509	11.8934386	11.88685965	18.17377193	9.750105263	11.68931579	2.026105263	15.46384211	12.03084211	8.853333333	2.963491228	1.671368421	4.104842105	5.283017544	4.723350877	4.934210526	9.448649123	0	0.084210526	0.63522807	4.087421053	1.764105263	1.148157895	0.101421053	5.297578947	3.395649123	7.181596491	6.769929825	9.434333333	11.11838596	10.39057895	0.299298246	0.444736842	28.66484211	1.728	0.419754386	0.54	0.667614035	2.092561404	2.358245614	7.243754386	5.326368421	1.204754386	1.960789474	12.09736842
636	3.5186	1.760366667	9.4339	3.578433333	4.539866667	11.93246667	11.86176667	18.41673333	9.722	11.997	1.819233333	15.54006667	12.1977	8.9913	2.7819	1.417466667	3.719	5.017333333	4.511866667	4.784966667	9.376466667	0	0.111833333	0.535	3.888	1.613733333	0.8848	0.094833333	5.327566667	3.3414	7.070466667	6.890533333	9.658333333	11.1631	10.39756667	0.283833333	0.274666667	28.59546667	1.79	0.3391	0.443366667	0.631466667	2.260933333	2.5031	7.5205	5.424133333	1.328633333	2.025	12.29563333
637	3.413473684	1.749964912	9.169280702	3.584315789	4.397438596	11.90277193	11.98059649	18.61249123	9.733789474	11.93705263	1.523824561	15.64384211	12.088	8.941754386	2.739719298	1.512192982	3.796245614	5.044087719	4.458263158	4.69	9.451421053	0	0.184631579	0.736087719	4.067368421	1.803842105	0.982245614	0.327964912	5.400508772	3.590526316	7.438859649	7.142403509	9.761350877	11.39624561	10.74385965	0.058298246	0	28.68403509	1.482245614	0.012842105	0.215122807	0.360789474	2.348947368	2.516526316	7.641982456	5.536596491	1.425368421	2.070385965	12.50057895
638	3.406157895	1.741052632	9.345175439	3.698403509	4.429087719	11.81661404	12.09815789	18.75019298	9.871192982	12.1362807	1.546842105	15.80331579	12.36259649	8.998666667	2.849263158	1.703263158	3.984421053	5.109052632	4.482789474	4.767403509	9.515087719	0.009508772	0.03254386	0.881245614	4.027350877	1.750736842	1.105403509	0.166877193	5.445666667	3.560315789	7.605105263	7.188947368	9.53022807	11.32822807	11.00070175	0	0	28.81336842	1.335087719	0.058614035	0.221315789	0.244947368	2.135403509	2.434912281	7.571140351	5.322035088	1.327105263	1.988	12.33301754
639	3.431666667	1.650122807	9.316754386	3.603508772	4.395684211	11.82429825	12.04691228	18.65563158	9.860298246	12.41645614	1.454596491	16.02803509	12.49791228	9.125578947	2.99277193	1.859017544	4.200929825	5.205350877	4.722473684	4.884684211	9.711263158	0.003368421	0	0.771350877	3.859210526	1.709210526	0.876263158	0.048982456	5.164315789	3.344684211	7.363491228	7.118473684	9.523280702	11.25557895	10.93754386	0.142035088	0.226894737	29.10889474	1.571894737	0.179263158	0.549561404	0.427315789	2.106333333	2.336385965	7.885929825	5.266350877	1.373684211	1.991491228	12.55896491
640	3.665508772	1.833596491	9.516438596	3.828122807	4.639087719	12.29142105	12.31112281	18.79085965	9.935947368	12.52117544	1.54145614	16.33982456	12.56110526	9.352473684	2.938877193	1.794157895	4.215666667	5.296684211	4.802017544	4.876578947	9.764649123	0.075578947	0.219192982	0.896017544	4.088175439	2.016	1.11122807	0.302052632	5.467859649	3.509	7.451649123	7.240754386	9.617070175	11.57996491	10.96805263	0.085087719	0.271298246	29.24917544	1.579736842	0.029947368	0.53022807	0.443894737	2.205052632	2.436403509	8.067403509	5.383	1.487385965	2.24154386	12.88547368
641	3.618719298	1.856807018	9.597842105	3.995894737	4.503649123	12.30142105	12.46903509	19.32324561	10.13729825	12.75749123	1.695859649	16.57780702	12.87650877	9.551929825	3.003473684	1.727368421	4.331491228	5.461666667	4.927842105	4.985877193	10.07061404	0.20022807	0.533596491	1.054666667	4.514263158	2.088859649	1.412333333	0.463894737	5.804929825	3.689684211	7.509280702	7.448368421	9.542596491	11.81357895	11.12224561	0.237333333	0.376403509	29.58694737	1.749175439	0.152298246	0.458438596	0.551403509	2.353087719	2.554280702	8.135666667	5.618070175	1.576877193	2.353614035	12.92068421
642	3.801315789	2.059280702	9.699052632	3.946596491	4.529192982	12.36792982	12.56577193	19.59331579	10.34217544	13.10870175	1.881403509	16.75503509	13.38263158	9.850947368	2.827561404	1.658649123	4.088192982	5.424157895	4.721649123	4.892561404	10.04945614	0.240824561	0.426912281	1.022631579	4.780719298	2.102596491	1.467385965	0.686333333	5.806438596	3.749245614	7.45254386	7.439614035	9.657140351	11.78468421	11.13268421	0.286754386	0.274859649	29.73207018	1.851421053	0.116508772	0.358385965	0.35322807	1.981350877	2.25122807	7.825385965	5.455052632	1.196017544	1.825122807	12.6987193
643	4.034416667	2.296666667	10.09178333	4.108883333	4.902816667	12.74961667	13.04918333	19.66648333	10.58943333	13.29066667	2.018216667	16.78918333	13.48873333	10.05166667	2.541933333	1.622216667	3.599383333	5.19665	4.40745	4.689116667	9.880266667	0.3612	0.423166667	1.0062	4.767083333	2.087466667	1.503666667	0.807166667	5.57145	3.747083333	7.470566667	7.2064	9.787833333	11.53841667	10.9487	0	0.08285	29.37093333	1.668466667	0	0.127266667	0.189916667	1.975783333	2.283583333	7.86	5.375466667	1.2187	2.072733333	12.73826667
644	3.774280702	1.901298246	9.871526316	3.80945614	4.729	12.59066667	12.87292982	19.88387719	10.59566667	13.55973684	1.983701754	16.77696491	13.58092982	10.15647368	2.963877193	1.96045614	3.976491228	5.409701754	4.71145614	5.182649123	10.14996491	0.299157895	0.299298246	0.908736842	4.682842105	2.029368421	1.346105263	0.541157895	5.498052632	3.794894737	7.628631579	7.136175439	9.988245614	11.66142105	11.03484211	0	0	29.36249123	1.317508772	0	0.166438596	0.163596491	2.019298246	2.252824561	7.926350877	5.270859649	1.353368421	2.263157895	12.75568421
645	3.324403509	1.361736842	9.394368421	3.38977193	4.372526316	12.16577193	12.48024561	19.9867193	10.57245614	13.71061404	1.916	16.89047368	13.76517544	10.10050877	3.131526316	1.906666667	4.467824561	5.727824561	4.921684211	5.483754386	10.34975439	0.15777193	0.203315789	0.846526316	4.698877193	2.257719298	1.172385965	0.468929825	5.442350877	3.751210526	7.713122807	7.180684211	9.777140351	11.89015789	10.97445614	0.26454386	0.105035088	29.78485965	1.50454386	0.190578947	0.653912281	0.450368421	2.257912281	2.295175439	7.732280702	5.214385965	1.301824561	2.209052632	12.86726316
646	3.286473684	1.521578947	9.422666667	3.522561404	4.328403509	12.19605263	12.5992807	20.08231579	10.85354386	13.85294737	1.923736842	17.15373684	14.1734386	10.09119298	3.077842105	1.867842105	4.411421053	5.840105263	5.029192982	5.365631579	10.52580702	0	0	0.681596491	4.301719298	2.092473684	1.184403509	0.274789474	5.768754386	3.977736842	7.962842105	7.582614035	9.925736842	12.00685965	11.15736842	0.509263158	0.267508772	30.24287719	1.710333333	0.345982456	0.673263158	0.527526316	2.226649123	2.461421053	7.868035088	5.185894737	1.347140351	2.229578947	13.10515789
647	3.658666667	1.952333333	9.942	3.683333333	4.661	12.615	12.76666667	20.36466667	11.18	14.078	2.122	17.429	14.40433333	10.47466667	3.215333333	2.091	4.554333333	5.808	5.182333333	5.483333333	10.50633333	0.094	0.191333333	0.937666667	4.369	2.330333333	1.521	0.453666667	5.778	3.857666667	7.802333333	7.569333333	9.98	11.81166667	11.25133333	0.165666667	0.129	30.55666667	1.768333333	0.159	0.244	0.139	1.994	2.527333333	8.207333333	5.237333333	1.432	1.992333333	13.10366667
648	3.774070175	1.949245614	10.07470175	3.853140351	4.832596491	13.01084211	13.02638596	20.31198246	11.27752632	14.13873684	2.063947368	17.70194737	14.61703509	10.63319298	3.272842105	1.900298246	4.555035088	5.345350877	5.150421053	5.270561404	10.70454386	0.164298246	0.469947368	0.801807018	4.414719298	2.401	1.513333333	0.581140351	5.468157895	3.502298246	7.169807018	7.10777193	9.552859649	11.48608772	10.88291228	0.000315789	0.223596491	30.62273684	1.832578947	0.189789474	0.263368421	0.194912281	2.087350877	2.550719298	8.430701754	5.458842105	1.341473684	2.080350877	13.16833333
649	4.0015	2.10685	10.19658333	4.042333333	5.1415	13.19041667	13.48663333	20.20446667	11.20545	14.27328333	2.017883333	17.72213333	14.79885	10.56353333	2.985416667	1.46725	4.3332	5.124983333	4.807333333	5.00335	10.6143	0.162433333	0.455683333	0.983833333	4.642533333	2.3906	1.497966667	0.398666667	5.260366667	3.390616667	7.113483333	7.0084	9.580233333	11.48948333	10.8104	0.06105	0.403266667	30.60273333	1.800616667	0.2954	0.656033333	0.434283333	2.069533333	2.3613	8.421383333	5.606916667	1.340333333	2.265866667	13.02978333
650	3.623491228	1.837298246	9.920087719	3.761754386	5.083157895	13.12307018	13.27812281	20.57873684	11.32529825	14.70164912	2.158210526	17.73514035	15.04505263	10.65431579	3.157929825	1.822140351	4.541719298	5.519614035	5.017087719	5.417298246	10.61408772	0.363912281	0.391947368	1.173824561	4.759298246	2.634473684	1.593368421	0.255877193	5.482614035	3.501947368	7.563526316	7.484508772	9.938684211	11.76508772	11.24677193	0	0.21322807	30.59335088	1.467245614	0.046052632	0.31122807	0.148438596	2.532350877	2.639859649	8.723842105	5.863122807	1.648280702	2.657491228	13.28052632
651	3.435614035	1.801333333	9.850368421	3.666789474	4.879561404	12.97863158	12.99380702	20.64284211	11.03591228	14.57098246	1.801684211	17.45880702	15.00405263	10.52282456	3.098473684	1.913807018	4.475087719	5.533210526	5.189210526	5.426859649	10.51285965	0.346719298	0.237807018	0.919894737	4.664666667	2.51554386	1.397578947	0.247824561	5.622333333	3.537684211	7.701385965	7.587912281	9.954035088	11.94585965	11.32652632	0.037596491	0.195017544	30.81396491	1.682385965	0	0.316210526	0.195035088	2.55054386	2.762350877	8.788631579	5.818333333	1.504578947	2.424578947	13.67791228
652	3.608754386	1.971	9.986333333	3.989298246	4.92522807	12.83564912	13.14480702	20.67901754	10.68470175	14.48331579	1.57345614	17.4337193	14.68940351	10.66884211	3.084122807	1.817245614	4.511438596	5.805929825	5.074508772	5.417929825	10.73675439	0.015561404	0.013438596	0.548245614	4.270368421	2.157508772	1.198385965	0.017491228	5.441649123	3.425631579	7.568368421	7.375298246	9.788508772	11.88268421	11.09350877	0.35477193	0.421017544	31.07792982	1.899368421	0.304175439	0.641105263	0.549684211	2.197929825	2.604368421	8.698859649	5.634754386	1.147403509	2.080859649	13.62129825
653	3.592649123	1.784017544	10.11573684	4.215947368	5.155473684	13.14675439	13.53003509	20.62798246	10.65942105	14.48149123	1.386508772	17.60978947	14.5532807	10.68010526	2.844561404	1.448140351	4.256649123	5.474982456	4.635157895	5.130894737	10.55598246	0	0.07645614	0.496666667	4.117526316	2.165508772	1.290964912	0.076315789	5.513631579	3.715438596	7.794508772	7.628649123	10.04966667	12.11864912	11.36270175	0.262350877	0.180526316	31.15049123	1.739017544	0.207947368	0.676263158	0.607719298	2.281736842	2.796982456	8.879385965	5.562368421	1.397614035	2.185736842	13.65361404
654	3.34777193	1.683333333	10.10796491	3.949315789	5.175421053	13.44584211	13.50029825	20.55177193	10.85510526	14.44277193	1.28954386	17.49468421	14.72878947	10.391	2.677982456	1.522210526	4.157701754	4.912649123	4.484052632	5.142578947	10.52947368	0.018122807	0.122368421	0.638385965	4.535192982	2.482684211	1.391175439	0.301070175	5.634719298	3.85854386	7.911666667	7.342824561	10.19363158	12.2464386	11.55636842	0.03245614	0.167368421	31.08696491	1.72845614	0.081789474	0.39154386	0.439052632	2.540859649	2.917192982	8.979614035	5.654350877	1.646596491	2.358596491	13.89896491
655	3.372385965	1.670421053	10.34161404	3.794245614	5.076561404	13.41845614	13.4252807	21.18512281	11.3882807	15.16454386	2.108	17.92196491	15.4495614	10.92007018	2.754824561	1.83354386	4.454912281	5.369140351	5.018947368	5.729526316	11.21950877	0.164736842	0.094350877	0.793964912	4.607350877	2.574350877	1.369631579	0.202859649	5.649578947	3.921315789	7.832280702	7.159666667	10.09236842	12.21678947	11.36582456	0.14377193	0.370912281	31.31610526	1.827175439	0.054017544	0.352280702	0.477175439	2.658017544	2.895929825	9.060438596	5.712087719	1.530614035	2.21722807	14.13275439
656	3.839754386	1.935421053	10.57559649	4.121631579	5.068912281	13.62977193	13.69719298	21.76114035	11.83117544	15.74466667	2.450596491	18.30707018	15.91235088	11.41480702	2.877298246	1.647947368	4.461508772	5.673175439	5.17577193	5.758491228	11.35766667	0.288877193	0.519333333	1.032964912	4.733736842	2.669105263	1.558350877	0.510631579	5.548561404	3.777982456	7.666052632	7.348491228	9.862140351	12.10019298	11.139	0.142736842	0.328333333	31.67166667	1.619105263	0.083649123	0.420508772	0.59545614	2.487	2.684175439	9.121350877	5.683122807	1.504719298	2.166701754	14.28877193
657	4.077122807	2.212701754	10.54792982	4.359631579	5.346824561	14.01796491	14.05575439	22.06907018	12.04692982	15.87307018	2.329140351	18.62305263	16.06991228	11.50717544	2.89845614	1.505105263	4.332421053	5.587929825	4.807578947	5.411947368	11.25378947	0.079350877	0.491596491	1.132912281	4.661175439	2.581561404	1.645526316	0.30145614	5.67177193	3.76422807	7.746438596	7.418421053	10.09582456	12.05729825	11.26663158	0	0.019052632	31.72659649	1.412140351	0.009421053	0.27777193	0.166526316	2.188035088	2.409596491	9.104561404	5.871964912	1.40022807	1.984385965	14.14877193
658	4.141526316	2.324245614	10.71817544	4.388052632	5.537842105	14.2134386	14.26761404	22.11526316	12.06591228	16.06605263	2.206877193	18.7732807	16.19822807	11.61338596	2.896438596	1.72422807	4.389491228	5.460947368	4.778701754	5.333824561	11.03922807	0.430614035	0.447859649	1.389666667	5.043666667	2.734614035	2.023157895	0.520578947	6.054631579	4.068438596	7.940350877	7.508684211	10.4575614	12.31126316	11.60233333	0	0	31.30273684	1.273982456	0	0.034912281	0	2.33145614	2.575912281	9.228964912	5.891578947	1.420894737	2.174666667	14.24277193
659	4.066070175	2.170912281	10.77984211	4.208350877	5.473684211	14.19403509	14.24368421	22.03	11.85145614	16.12384211	2.049824561	18.77082456	16.49805263	11.67596491	3.022087719	1.990982456	4.42754386	5.554491228	5.022157895	5.65677193	10.86050877	0.584631579	0.673894737	1.462087719	5.219964912	3.023964912	1.893614035	0.829508772	6.008754386	3.887385965	7.986175439	7.620508772	10.386	12.35442105	11.54636842	0	0.003	31.40729825	1.086473684	0	0	0	2.409175439	2.673403509	9.416473684	5.764736842	1.553368421	2.340894737	14.29935088
660	4.066368421	2.203122807	10.91557895	4.246035088	5.55454386	14.38407018	14.40491228	22.09636842	11.56417544	16.08824561	1.780192982	18.48457895	16.3904386	11.60738596	3.007526316	1.915894737	4.549578947	5.77945614	5.159403509	5.820508772	10.99021053	0.28622807	0.499842105	1.239052632	4.860912281	2.895280702	1.557035088	0.514333333	5.822052632	3.67422807	7.859368421	7.690403509	10.13415789	12.37314035	11.59982456	0.092035088	0.147333333	31.88784211	1.695754386	0.009421053	0.461140351	0.415631579	2.077298246	2.31677193	9.202877193	5.547017544	1.220070175	2.134859649	14.14321053
661	3.827947368	1.969719298	10.62547368	4.101947368	5.544017544	14.22726316	14.32950877	22.36266667	11.75419298	16.33892982	1.750192982	18.54385965	16.51529825	11.70149123	3.008105263	1.806	4.759192982	6.000035088	5.18845614	5.782596491	11.23587719	0.303526316	0.326912281	1.025754386	4.662894737	2.743684211	1.562491228	0.361684211	5.867859649	3.896684211	7.844964912	7.775649123	10.10836842	12.47970175	11.76547368	0.123280702	0.25922807	32.06936842	1.960684211	0.205070175	0.626280702	0.629859649	2.135807018	2.389298246	9.08122807	5.691245614	1.193368421	2.197192982	14.31596491
662	3.822122807	1.989561404	10.58031579	4.113473684	5.399561404	14.14363158	14.3494386	22.30680702	11.93208772	16.49803509	1.900982456	18.87698246	17.00901754	11.69052632	2.914578947	1.62654386	4.520736842	5.817754386	5.067385965	5.675052632	11.23854386	0.337	0.298052632	0.990070175	4.944	2.798140351	1.622947368	0.262315789	5.91454386	4.022649123	7.841754386	7.863263158	10.25580702	12.51501754	11.79554386	0.014350877	0.225649123	32.12159649	1.919263158	0.151807018	0.432421053	0.330333333	2.313192982	2.769280702	9.387859649	5.881	1.537070175	2.470631579	14.52421053
663	3.966614035	2.102105263	10.90682456	4.283789474	5.504385965	14.34287719	14.58352632	22.14077193	11.72361404	16.18145614	1.631894737	18.85508772	16.6945614	11.36636842	3.058982456	1.854385965	4.744175439	5.811684211	5.12454386	5.834754386	11.25787719	0	0.163052632	1.002438596	4.983807018	2.583017544	1.490666667	0.147508772	5.742719298	3.838701754	7.566736842	7.685736842	10.26426316	12.45029825	11.75173684	0	0.095070175	32.09092982	1.802087719	0.031438596	0.157087719	0.195807018	2.379210526	2.852122807	9.731157895	5.976175439	1.502701754	2.544614035	14.6147193
664	4.331333333	2.251385965	11.12045614	4.390824561	5.956263158	14.62582456	14.96157895	22.29978947	11.796	16.20077193	1.414877193	18.85650877	16.48224561	11.65378947	3.665	2.570877193	5.405157895	6.469666667	5.750403509	6.538087719	12.04252632	0.136719298	0.258947368	1.16754386	4.939631579	2.557368421	1.622614035	0.499807018	5.77077193	3.974087719	7.817684211	7.582192982	10.35461404	12.64473684	11.83768421	0	0.095561404	31.95710526	1.915280702	0.052	0.231578947	0.370842105	2.387	2.542526316	9.784035088	5.782017544	1.278245614	2.433684211	14.54550877
665	4.232894737	2.205561404	10.97607018	4.332947368	5.641280702	14.42380702	14.78638596	22.66105263	12.25340351	16.60847368	1.987087719	19.266	16.96836842	12.2735614	3.60277193	2.386894737	5.209684211	6.204263158	5.573631579	6.474947368	12.01575439	0.381052632	0.279210526	1.257947368	5.209210526	2.58254386	1.921140351	0.754017544	6.089684211	4.129666667	8.161192982	7.966140351	10.57973684	12.67129825	11.9585614	0.073175439	0.238842105	32.02568421	2.075175439	0.138192982	0.572719298	0.386210526	2.60777193	2.748350877	9.906859649	5.700649123	1.542368421	2.606596491	14.81308772
666	3.850964912	2.018350877	10.76684211	3.943508772	5.310842105	14.13622807	14.26647368	22.76184211	12.56298246	16.83582456	2.238982456	19.50203509	17.27378947	12.2162807	2.877421053	1.857491228	4.719368421	5.811578947	4.922754386	6.130175439	11.31614035	0.005315789	0.037859649	0.747175439	4.770596491	2.115964912	1.484578947	0.219526316	6.087964912	4.011736842	7.952649123	7.784807018	10.64977193	12.65394737	11.75166667	0.11877193	0.198526316	32.1415614	1.814964912	0.035087719	0.717140351	0.27945614	2.815087719	2.969824561	9.889192982	6.06	1.712859649	2.601438596	14.8862807
667	4.177315789	2.121385965	10.88868421	4.004684211	5.595596491	14.64342105	14.73652632	22.87714035	12.38838596	16.88603509	2.210596491	19.47198246	17.50287719	12.06563158	2.63477193	1.522842105	4.642017544	5.758368421	5.062140351	6.092140351	11.18226316	0	0.028245614	0.600631579	4.512122807	2.208754386	1.136210526	0	5.977859649	4.087508772	7.906526316	7.716701754	10.63068421	12.89803509	11.69284211	0.126315789	0.090526316	32.17401754	1.832789474	0.011385965	0.459315789	0.39854386	2.690017544	2.782403509	9.991508772	6.082701754	1.600631579	2.391561404	14.83010526
668	4.010070175	2.093596491	11.00031579	4.24122807	5.646175439	14.71268421	14.88849123	23.06236842	12.46457895	17.08187719	2.411701754	19.76164912	17.73598246	12.40192982	3.02877193	1.636666667	4.713666667	5.961596491	5.477	6.389035088	11.74168421	0.049403509	0.294894737	0.65045614	4.872298246	2.373333333	1.226526316	0.087964912	6.118701754	4.222438596	8.216859649	7.998596491	10.58564912	12.97442105	11.85492982	0.01077193	0	32.25012281	1.991333333	0.014824561	0.382157895	0.601649123	2.689333333	2.703719298	10.20061404	6.020947368	1.509157895	2.457526316	15.01896491
669	3.948140351	2.207070175	11.05098246	4.180736842	5.617157895	14.88394737	14.7362807	23.22215789	12.78422807	17.39814035	2.505578947	20.09266667	17.88835088	12.54198246	3.41077193	2.121473684	5.236649123	6.260210526	5.695947368	6.686280702	12.09952632	0.136298246	0.176701754	0.805438596	4.835105263	2.324912281	1.293105263	0.194140351	5.959333333	3.951017544	8.252842105	7.68422807	10.74152632	12.62878947	11.86317544	0	0.033035088	32.22514035	1.881438596	0.094157895	0.363649123	0.599789474	2.727350877	2.69154386	10.38815789	6.023859649	1.562947368	2.443105263	15.07201754
670	3.811351852	1.934314815	10.91955556	3.905925926	5.376537037	14.95711111	14.52609259	23.23201852	12.74042593	17.50803704	2.225666667	19.7237037	17.863	12.65542593	3.235277778	2.02187037	5.190407407	5.902351852	5.352962963	6.402185185	11.72559259	0.212611111	0.05387037	1.055740741	4.873925926	2.511666667	1.452703704	0.236407407	5.917574074	3.927907407	8.159666667	7.733203704	10.83131481	12.71207407	12.0757963	0.013148148	0.026351852	32.05835185	1.933537037	0.120222222	0.381962963	0.560666667	2.587425926	2.623574074	10.35144444	6.141666667	1.562277778	2.381277778	15.13938889
671	3.596666667	1.808	10.713	3.974666667	5.251	14.89466667	14.43833333	23.24566667	12.46966667	17.29633333	1.763	19.51433333	17.89733333	12.428	2.934333333	1.533666667	4.802666667	5.512666667	5.016333333	6.070333333	11.57666667	0.225666667	0	0.868333333	4.799	2.580666667	1.283333333	0.325666667	5.893333333	4.024666667	8.127666667	7.834	10.66	12.794	12.15833333	0.133666667	0.438	32.48266667	2.063	0.28	0.670666667	0.648	2.854	2.813333333	10.37266667	6.114	1.575	2.717333333	15.22033333
672	3.797894737	2.05945614	10.88666667	4.304473684	5.379561404	14.96561404	14.98010526	23.18312281	12.26933333	17.16550877	1.609982456	19.60349123	17.96070175	12.13482456	2.944438596	1.505684211	4.840684211	5.855877193	5.056210526	6.047035088	11.81015789	0.063736842	0	0.42454386	4.463736842	2.143245614	0.854561404	0.028947368	6.021807018	3.978754386	8.359280702	7.849368421	10.86221053	12.84622807	12.18691228	0.267192982	0.580631579	32.72150877	2.235315789	0.494614035	0.810614035	0.667210526	2.712631579	2.904070175	10.40596491	6.010333333	1.538789474	2.837947368	15.40422807
673	3.946929825	2.325473684	11.2745614	4.323666667	5.596245614	14.97631579	15.28594737	23.39864912	12.67638596	17.39577193	2.057263158	19.8605614	18.17873684	12.53921053	3.158877193	1.710877193	5.031736842	5.928333333	5.144210526	6.256561404	12.02207018	0	0	0.402666667	4.550789474	2.350298246	0.961263158	0	6.382631579	4.126894737	8.535842105	8.167035088	10.91759649	13.15008772	12.22440351	0.396210526	0.674508772	33.04245614	2.309649123	0.256491228	0.795122807	0.698842105	2.563105263	2.821596491	10.31710526	5.873508772	1.323666667	2.582877193	15.62461404
674	4.240175439	2.355719298	11.70675439	4.405263158	6.01045614	15.19184211	15.469	23.70952632	12.83829825	17.61263158	2.021807018	20.08687719	18.2942807	12.70964912	2.929175439	1.535789474	4.966807018	5.625157895	5.04	6.202263158	11.85049123	0.017175439	0.071859649	0.477140351	4.700315789	2.611789474	1.081824561	0.040807018	6.257701754	3.999578947	8.306596491	8.079368421	10.44991228	12.93998246	11.98512281	0.167929825	0.124578947	33.07759649	1.939473684	0.08722807	0.387052632	0.509368421	2.780561404	2.832982456	10.29682456	5.558438596	1.23822807	2.491122807	15.36224561
675	4.373614035	2.053859649	11.36266667	4.183052632	5.712561404	15.28840351	15.46126316	23.72531579	12.78135088	17.7555614	1.930719298	20.15866667	18.33464912	12.70515789	3.073578947	1.530421053	4.828263158	5.632035088	5.182877193	6.095245614	11.78087719	0.120649123	0.106438596	0.888333333	5.15854386	2.728157895	1.464473684	0.316491228	6.354421053	4.185315789	8.49022807	8.19254386	10.78131579	13.11424561	12.34649123	0.007192982	0.040631579	32.67031579	1.701140351	0.185	0.131666667	0.260491228	3.142368421	3.354175439	10.72350877	6.182315789	1.518192982	3.061403509	15.70496491
676	4.327105263	2.185333333	11.14601754	4.329754386	5.799947368	15.57419298	15.6105614	23.58133333	12.69036842	17.86763158	1.865578947	19.90152632	18.37287719	12.64489474	3.431701754	2.100578947	5.332473684	5.963789474	5.725929825	6.626649123	12.37914035	0.383280702	0.515877193	1.606701754	5.868315789	2.912070175	1.970052632	0.550508772	6.211894737	4.143842105	8.629105263	8.25345614	11.06535088	13.04521053	12.42945614	0.087070175	0.080491228	32.44838596	2.070017544	0.233140351	0.366929825	0.298614035	3.325105263	3.487719298	11.05287719	6.437473684	1.68477193	3.194508772	15.93354386
677	4.114649123	2.233157895	11.24001754	4.388333333	5.901122807	15.47354386	15.50431579	23.48545614	12.61863158	17.97121053	1.931105263	20.02252632	18.44966667	12.67196491	3.365807018	2.196122807	5.604070175	6.164017544	5.688315789	6.727298246	12.69380702	0.105666667	0.17954386	1.350087719	5.374964912	2.582807018	1.62222807	0.247859649	6.08822807	3.960842105	8.375684211	8.061508772	10.65922807	12.87652632	12.10654386	0	0	32.40182456	1.875087719	0.028649123	0.361333333	0.168649123	3.269894737	3.336035088	11.05164912	6.388807018	1.877894737	3.13054386	15.95033333
678	3.986	2.077	11.324	4.327	5.613	15.32366667	15.29633333	23.78833333	12.89733333	18.00966667	2.020333333	20.50066667	18.67233333	12.71466667	3.261	1.714	5.115	5.905666667	5.183333333	6.283333333	12.07766667	0.186666667	0.162	1.14	5.199666667	2.784333333	1.540333333	0.162666667	6.075666667	3.887	8.348	8.060666667	10.70966667	12.99266667	12.126	0	0.055666667	32.86333333	1.712333333	0.091333333	0.324	0.312	2.848666667	3.165666667	10.89666667	6.24	1.841666667	2.771666667	16.023
679	4.624314815	2.4	11.88331481	4.913444444	6.232888889	15.90098148	16.00451852	23.84387037	12.72831481	17.84759259	1.788777778	20.35583333	18.53190741	12.52746296	3.219648148	1.735518519	5.020425926	5.975	5.303185185	6.41837037	12.23366667	0.225962963	0.118277778	1.055759259	5.423074074	3.050814815	1.634296296	0.325	6.203296296	4.009740741	8.542537037	8.151259259	11.1777963	13.24394444	12.46648148	0.03912963	0.335777778	33.16844444	2.102259259	0.133259259	0.601277778	0.439037037	2.657796296	3.146425926	10.89355556	6.120611111	1.604259259	2.542703704	15.92414815
680	4.718403509	2.499070175	12.31780702	5.016526316	6.612157895	16.23931579	16.4867193	24.07777193	12.88633333	18.17424561	1.965122807	20.36773684	18.8714386	12.91682456	3.232789474	2.051210526	5.236701754	6.30477193	5.62954386	6.626526316	12.70264912	0.295105263	0.040929825	1.107280702	5.474385965	3.162315789	1.553491228	0.505491228	6.254807018	4.000192982	8.571157895	8.187596491	11.24498246	13.31715789	12.40342105	0	0.336491228	33.21092982	1.979403509	0.020438596	0.609982456	0.293982456	2.871052632	3.151842105	11.44952632	6.47245614	1.880368421	3.057859649	16.02617544
681	4.376017544	2.177859649	12.05257895	4.547508772	6.150070175	16.16003509	16.24940351	24.35275439	13.12326316	18.34715789	2.055122807	20.6057193	19.19785965	13.15549123	2.976070175	1.901631579	5.164666667	6.284421053	5.69522807	6.458912281	12.4525614	0.570473684	0.472894737	1.324122807	5.543421053	3.232070175	1.833421053	0.761666667	6.518421053	4.045754386	8.737929825	8.419596491	11.21875439	13.31705263	12.62308772	0.038894737	0.390385965	33.80005263	2.180596491	0.225333333	0.784561404	0.368263158	2.812157895	2.930929825	11.4762807	6.356210526	1.824491228	2.969122807	16.02677193
682	4.376333333	2.101157895	11.69568421	4.274614035	5.94445614	16.08364912	16.04180702	24.47494737	13.1662807	18.48449123	1.920105263	20.78549123	19.25294737	13.19952632	3.031192982	1.889754386	5.33677193	6.257684211	5.786684211	6.642350877	12.64592982	0.370035088	0.501912281	1.04945614	5.272649123	2.928403509	1.717982456	0.482614035	6.639736842	4.113614035	8.892631579	8.500105263	11.359	13.46752632	12.79377193	0.114035088	0.064754386	33.67908772	2.040824561	0.114087719	0.417719298	0.327684211	2.718	2.950754386	11.20014035	6.153578947	1.518561404	2.888122807	16.10363158
683	4.256833333	2.350833333	11.6925	4.379333333	6.138833333	16.01483333	16.10683333	24.4095	12.99183333	18.4685	1.707166667	20.439	19.0045	12.81883333	3.5735	2.306	5.801833333	6.587833333	6.059833333	7.149166667	13.25766667	0.100166667	0.176	0.8065	4.928	2.620833333	1.535	0.2485	6.294833333	4.168	8.706333333	8.2375	11.23283333	13.43016667	12.729	0.041833333	0	33.212	1.7585	0.1175	0.082	0.179166667	2.821	2.870833333	11.19633333	5.935666667	1.641333333	2.962333333	16.25933333
684	4.352263158	2.483333333	11.88987719	4.579473684	6.291087719	16.13596491	16.22017544	24.44901754	13.07945614	18.694	2.085070175	20.37631579	19.01726316	13.00503509	3.846982456	2.53077193	5.842684211	6.799561404	6.237929825	7.252087719	13.38275439	0.013561404	0.210666667	0.968	4.942368421	2.734719298	1.756421053	0.466105263	6.294368421	4.633421053	8.678912281	8.268631579	11.36791228	13.48692982	12.86285965	0	0	33.2482807	1.647964912	0.161719298	0.230140351	0.146807018	2.818403509	2.596929825	11.11363158	5.841087719	1.706912281	2.756035088	16.11219298
685	4.550263158	2.620859649	12.07080702	4.688473684	6.382807018	16.45589474	16.32580702	24.74873684	13.69536842	19.34792982	2.373561404	20.73101754	19.67266667	13.4264386	3.275	2.123017544	5.361122807	6.085245614	5.644596491	6.706684211	12.80219298	0.167736842	0.302263158	1.096263158	5.299105263	2.920947368	1.665315789	0.505894737	6.618789474	4.815210526	8.89054386	8.546333333	11.59108772	13.752	12.86849123	0	0.088	33.50998246	1.814578947	0.098684211	0.458684211	0.360789474	2.827087719	2.896894737	11.18317544	6.111982456	1.591245614	2.790105263	16.14768421
686	4.462701754	2.533859649	11.93885965	4.566333333	6.407824561	16.26424561	16.22024561	24.56992982	13.54070175	19.25126316	2.072017544	20.78961404	19.7094386	13.25903509	3.149017544	2.055614035	5.245473684	6.160315789	5.430929825	6.62245614	12.84614035	0.354210526	0.288333333	1.33022807	5.609631579	3.061982456	1.653684211	0.542403509	6.506385965	4.562017544	8.899421053	8.64945614	11.58621053	13.81542105	13.00201754	0.098719298	0.284210526	33.43259649	2.044929825	0.214421053	0.399789474	0.494035088	2.603614035	3.080666667	11.3562807	6.181105263	1.653210526	2.747385965	16.27108772
687	4.484578947	2.496929825	12.01914035	4.597192982	6.438315789	16.33008772	16.09438596	24.73219298	13.30615789	19.25812281	2.096491228	21.16508772	19.59619298	13.65638596	3.72745614	2.275350877	5.802842105	6.645719298	5.903192982	6.952877193	13.1917193	0.128701754	0.135596491	1.159263158	5.264105263	2.918403509	1.702789474	0.250824561	6.558263158	4.491912281	9.016649123	8.91954386	11.65131579	13.99178947	13.0897193	0	0.116596491	33.05938596	1.953807018	0.028035088	0.073157895	0.169824561	2.556473684	2.833245614	11.38235088	5.767298246	1.589315789	2.518719298	16.07161404
688	4.40954386	2.482192982	12.071	4.547087719	6.456438596	16.47642105	16.14308772	25.09735088	13.46489474	19.31601754	2.209333333	21.13050877	19.68849123	13.75331579	4.017070175	2.535526316	6.207824561	6.839877193	6.156	7.209947368	13.45015789	0.020684211	0.148842105	1.067842105	5.193122807	2.776508772	1.770087719	0.380105263	6.816017544	4.681859649	9.25054386	9.112789474	11.75315789	14.14026316	13.19584211	0	0.068789474	33.12859649	2.004105263	0.056333333	0.287175439	0.253087719	2.987649123	3.076175439	11.415	5.993807018	1.568894737	2.645385965	16.48547368
689	4.373298246	2.304912281	11.93642105	4.296526316	6.322754386	16.28124561	16.29887719	25.2224386	13.75880702	19.40987719	2.442964912	21.10996491	20.14164912	13.58917544	3.860122807	2.608877193	6.198666667	6.814087719	6.146403509	7.554473684	13.47852632	0.521175439	0.957701754	1.667754386	5.990298246	3.442070175	2.356596491	1.270824561	6.963596491	4.727017544	9.312473684	8.786280702	11.76885965	14.38884211	13.2797193	0.026052632	0.072421053	33.41885965	2.166192982	0.351666667	0.508368421	0.596824561	3.287789474	3.270421053	11.51405263	6.217701754	1.707736842	2.798368421	16.79887719
690	4.3265	2.16512963	11.98792593	4.361574074	6.124537037	16.32109259	16.384	24.87718519	13.75607407	19.66203704	2.382111111	21.21101852	20.2497037	13.80590741	3.656518519	2.399759259	5.921796296	6.588481481	6.086685185	7.358888889	13.33222222	0.549388889	0.925425926	1.685777778	5.828666667	3.472851852	2.130759259	1.020814815	6.826277778	4.606740741	9.190592593	8.554722222	11.72427778	14.31827778	13.18696296	0.155685185	0.217925926	33.76355556	2.248555556	0.504074074	0.644074074	0.835425926	3.450722222	3.230925926	11.64290741	6.090981481	1.755888889	2.791796296	16.58809259
691	4.631754386	2.613877193	12.66805263	4.864719298	6.527982456	16.90868421	16.77535088	25.07801754	13.84464912	19.60235088	2.157140351	21.06373684	20.08705263	13.75949123	3.850157895	1.995912281	5.817385965	6.719157895	6.164894737	7.124280702	13.43433333	0.207298246	0.34077193	1.268754386	5.499982456	3.219824561	1.737192982	0.332684211	6.666894737	4.57045614	9.292210526	8.621561404	11.70824561	14.04978947	13.27363158	0.281368421	0.420894737	33.97280702	2.42577193	0.360070175	0.976982456	0.922684211	3.814245614	3.742789474	12.43863158	6.869701754	2.283701754	3.218385965	17.08949123
692	5.040684211	2.884035088	12.85780702	5.123350877	7.037350877	17.26545614	17.07863158	25.35994737	14.05677193	19.6935614	2.155754386	21.0287193	20.13735088	13.69921053	3.74322807	1.765350877	5.924596491	6.475368421	5.926210526	7.128350877	13.5397193	0.156385965	0.268350877	1.251842105	5.716666667	3.342929825	1.88322807	0.473614035	6.641649123	4.539736842	9.176526316	8.537631579	11.58492982	14.12961404	13.19721053	0.091385965	0.32122807	33.79392982	2.329140351	0.122298246	0.687298246	0.525947368	3.830649123	4.022280702	12.66736842	7.152789474	2.250175439	3.585912281	17.54077193
693	4.661614035	2.211421053	12.24421053	4.46754386	6.621789474	16.66722807	16.72482456	24.89359649	13.7262807	19.81496491	1.743368421	20.97447368	20.11980702	13.60610526	3.445017544	2.370614035	6.094719298	6.346684211	5.894561404	7.178578947	13.68664912	0.177596491	0.307964912	1.546403509	5.677192982	3.224473684	1.711350877	0.688368421	6.384157895	4.492	9.021561404	8.445947368	11.27764912	13.87166667	12.81210526	0.008842105	0.19722807	33.6125614	1.912964912	0.109157895	0.413157895	0.449789474	3.382877193	3.469245614	12.25266667	6.673403509	1.748526316	3.29245614	17.27347368
694	4.433666667	2.104	12.24333333	4.132666667	6.496333333	16.50566667	16.855	24.896	13.51033333	19.48966667	1.658	21.17466667	20.31066667	13.30833333	3.732333333	2.695666667	6.097	6.739	6.354	7.330333333	13.89566667	0.057666667	0.064666667	1.386333333	5.340666667	2.926	1.332333333	0.225	6.724666667	4.588	8.973333333	8.523333333	11.487	14.036	12.96966667	0.059333333	0.004333333	33.37033333	1.523333333	0	0.334333333	0.192	3.111666667	3.133	12.381	6.726666667	2.058333333	3.259666667	17.47966667
695	4.786578947	2.81054386	12.68354386	4.883157895	6.857824561	17.28735088	17.47908772	25.58029825	14.13905263	20.00473684	2.29522807	21.59022807	20.85308772	13.68352632	3.885754386	2.472	5.938842105	6.946245614	6.177192982	7.618122807	14.04422807	0.06277193	0.149912281	1.427421053	5.298017544	2.841649123	1.447473684	0.080105263	7.091666667	4.889157895	9.359508772	8.890842105	11.83694737	14.50278947	13.5482807	0	0	33.33208772	1.312859649	0	0.048438596	0.081807018	2.952122807	3.137736842	12.31592982	6.55077193	2.258175439	3.260350877	17.40754386
696	5.100017544	3.007877193	12.90535088	5.240964912	6.940701754	18.1734386	17.57775439	25.75692982	14.21822807	20.03487719	2.325052632	21.58582456	21.01419298	14.04136842	3.966666667	2.355491228	6.115947368	7.397701754	6.049789474	7.478912281	14.09803509	0.029614035	0.176192982	1.408842105	5.470508772	3.009912281	1.682210526	0.280631579	6.71554386	4.758789474	9.423473684	9.014035088	11.67314035	14.30333333	13.35259649	0	0	33.45392982	1.531333333	0	0.006964912	0.265649123	2.734894737	3.072385965	12.03414035	6.571684211	1.707824561	3.070789474	17.16045614
697	4.59054386	2.377175439	12.53940351	4.907894737	6.75754386	17.85708772	17.4202807	25.40573684	13.53991228	19.66431579	1.85154386	21.18177193	20.53550877	13.87461404	3.504017544	2.171052632	5.939368421	7.145	6.081877193	7.225754386	13.86387719	0	0	0.915912281	5.293736842	2.641140351	1.380912281	0.021684211	6.598684211	4.65677193	8.798017544	9.010087719	11.53575439	13.90982456	13.02233333	0.062894737	0.189526316	33.69773684	1.82922807	0.044403509	0.416964912	0.267982456	2.60354386	2.779052632	12.13929825	6.663701754	1.164859649	2.925438596	16.91710526
698	4.285	2.195210526	12.46342105	4.564719298	6.854333333	17.37180702	17.44722807	25.70247368	13.6422807	20.2545614	1.835192982	21.53582456	20.85542105	14.104	3.557421053	2.367824561	6.072719298	6.994245614	6.213947368	7.557403509	13.83535088	0	0	0.861052632	5.655315789	2.679631579	1.484280702	0.016035088	6.773912281	4.641315789	8.918333333	9.146052632	11.8172807	13.97378947	13.36294737	0.063245614	0.175736842	34.50121053	2.158684211	0.130578947	0.427105263	0.518105263	2.837842105	3.082859649	12.40447368	6.643245614	1.654701754	2.886157895	17.04870175
699	4.434491228	2.413333333	12.48850877	4.610070175	6.744684211	17.27482456	17.40521053	25.96894737	13.96175439	20.43064912	1.748912281	21.73524561	21.12468421	14.31724561	3.918789474	2.554350877	6.376824561	7.233210526	6.604859649	7.818684211	13.93724561	0	0	0.996070175	5.675438596	3.028070175	1.566719298	0.120017544	7.10022807	4.931807018	9.566473684	9.426842105	12.31135088	14.4255614	13.7252807	0.027561404	0.341666667	34.49103509	2.300561404	0.133403509	0.470614035	0.716719298	2.954087719	3.420192982	12.80738596	7.019438596	2.112561404	3.209964912	17.59577193
700	4.618111111	2.474740741	12.59181481	4.975444444	6.916462963	17.54598148	17.63175926	25.77212963	13.81177778	20.26287037	1.769351852	21.58151852	20.96581481	14.26505556	3.461185185	2.122907407	5.91087037	6.91762963	6.268351852	7.336796296	13.60375926	0.057944444	0.090722222	1.246740741	5.755703704	3.348833333	1.596907407	0.200537037	6.96387037	4.960944444	9.604814815	9.286925926	12.17125926	14.41862963	13.57557407	0	0.296148148	34.26244444	2.056518519	0.024240741	0.483537037	0.43737037	3.05362963	3.478388889	12.93409259	7.121648148	1.982166667	3.250481481	17.6925
[truncated: 231 more columns]
