# Supplementary material for: The carotenoid redshift: Physical basis and implications for visual signaling
Source: Ecol Evol. 2023 Sep 7;13(9):e10408. doi: 10.1002/ece3.10408 (PMC10485323; doi:10.1002/ece3.10408)
Supplement: Supplementary file 2 — Table S2 [file ECE3-13-e10408-s003.csv]

wavelength	leaf
300	3.4
305	8.2
310	7.116933845
315	12.11113524
320	11.45290615
325	14.17318212
330	16.47139612
335	15.09878676
340	15.47710893
345	15.0124593
350	14.31883359
355	14.3042471
360	13.32618142
365	14.66220587
370	13.83627933
375	15.06801824
380	15.14031008
385	14.40794888
390	14.83105989
395	14.56188221
400	14.49306891
405	14.46878561
410	13.2206238
415	12.9343091
420	12.40460238
425	12.33198066
430	12.2599826
435	11.66273819
440	11.85809736
445	11.97789673
450	12.12775937
455	11.66533632
460	11.47864604
465	11.05791693
470	11.60229695
475	11.44255389
480	11.48753547
485	11.6270998
490	11.68328025
495	11.84928341
500	12.34979542
505	13.22024328
510	15.54893432
515	18.47270049
520	21.79874509
525	24.71632945
530	26.74611911
535	27.9435347
540	28.09338951
545	28.27611489
550	28.36544859
555	28.08454148
560	26.87454686
565	24.97518155
570	22.53215143
575	20.47143411
580	18.88906314
585	17.43871698
590	16.16172924
595	15.90861332
600	15.83517428
605	15.29340869
610	14.56301554
615	13.54589311
620	12.85725096
625	12.05030196
630	11.79718088
635	11.37866342
640	10.67715373
645	9.203895592
650	8.445590465
655	8.36013337
660	8.156627636
665	8.013807419
670	7.684352197
675	8.291390464
680	8.253860135
685	9.086624979
690	11.28671416
695	17.69874364
700	26.61905538
