# Supplementary material for: The carotenoid redshift: Physical basis and implications for visual signaling
Source: Ecol Evol. 2023 Sep 7;13(9):e10408. doi: 10.1002/ece3.10408 (PMC10485323; doi:10.1002/ece3.10408)
Supplement: Supplementary file 4 — Data S1 [file ECE3-13-e10408-s005.R]

# packages
library("dplyr")
library("tidyr")
library("ggplot2")
library("stringr")
library("beepr")
library("phytools")
library("pavo")
library("scales")

# working directory
home_dir <-'C:/Users/dakot/Dropbox/PC/Documents/Carotenoid Hue Change/Analysis'
figure_dir <- 'C:/Users/dakot/Dropbox/PC/Documents/Carotenoid Hue Change/Figures'

setwd(home_dir)

data<-read.csv("SupplementaryTable1_TanagerSpectrophotometry_McCoyetal2021SciReports.csv")
tree_ultrametric <- read.tree("ramphocelus_rooted_ingrouponly_ultrametric.tree")
plot(tree_ultrametric)
leaf<-read.csv("SupplementaryTable2_LeafSpectrophotometry_Johnsenetal2006JEB.csv")

visual_systems<-c('avg.uv', #average avian UV system (default).
                  'avg.v' #average avian V system.
)

illumination_options<-c('ideal', #homogeneous illuminance of 1 across wavelengths (default)
                       'bluesky', #open blue sky.
                       'D65', #standard daylight.
                       'forestshade' #forest shade.
)

############################
##
## plot leaf reflectance and carotenoid reflectance
##
############################

# select two carotenoid-colored plumages to plot
# spefically, the rump plumage of the female Ramphocelus flammigerus tanager &
# the rump plumage of the male Ramphocelus dimidiatus tanager.
carotenoid<-data%>%
  select(wl,RamFlaF_rump,RamDimM_rump)%>%
  rename(wavelength=wl,carotenoidA=RamFlaF_rump,
         carotenoidB=RamDimM_rump)


## simulate changing the concentration of pigment following Johnsen (2012)
both_colors<-full_join(carotenoid,leaf)%>%
  mutate(carotenoidA=carotenoidA/100,
         carotenoidB=carotenoidB/100,
         green=leaf/100)%>%
  mutate(carotenoidA1=carotenoidA^(0.25))%>%
  mutate(carotenoidA2=carotenoidA^(0.5))%>%
  mutate(carotenoidA3=carotenoidA^(1.5))%>%
  mutate(carotenoidA4=carotenoidA^(2))%>%
  mutate(carotenoidB1=carotenoidB^(0.25))%>%
  mutate(carotenoidB2=carotenoidB^(0.5))%>%
  mutate(carotenoidB3=carotenoidB^(1.5))%>%
  mutate(carotenoidB4=carotenoidB^(2))%>%
  mutate(green1=green^(0.25))%>%
  mutate(green2=green^(0.5))%>%
  mutate(green3=green^(1.5))%>%
  mutate(green4=green^(2))%>%
  select(-leaf)%>%
  gather(-wavelength,key="color",value="reflectance")%>%
  mutate(reflectance=100*reflectance)

################
# find max points on the reflectance curves
################
wavelengths=seq(300,700,by=0.1)

# green spectra
green_points<-both_colors%>%
  filter(color %in% c("green","green1","green2",
                      "green3","green4"))%>%
  group_by(color)%>%
  summarize(maxWL = (which.max(predict(loess(reflectance~wavelength,
                                            span=0.1),
                                      newdata=wavelengths)))/10 + 300,
            max = max(predict(loess(reflectance~wavelength,
                                       span=0.1),
                                 newdata=wavelengths)))

# carotenoid spectra A
carrot_points_A<-both_colors%>%
  filter(color %in% c("carotenoidA","carotenoidA1","carotenoidA2",
                      "carotenoidA3","carotenoidA4"))%>%
  group_by(color)%>%
  summarize(halfmax = (max(predict(loess(reflectance~wavelength,
                                    span=0.1),
                              newdata=wavelengths)))/2,
            halfmaxWL = (which.min(abs(predict(loess(reflectance~wavelength,
                                 span=0.1), newdata=wavelengths)-
                                   halfmax)))/10+300)


# carotenoid spectra B
carrot_points_B<-both_colors%>%
  filter(color %in% c("carotenoidB","carotenoidB1","carotenoidB2",
                      "carotenoidB3","carotenoidB4"))%>%
  group_by(color)%>%
  summarize(halfmax = (max(predict(loess(reflectance~wavelength,
                                         span=0.1),
                                   newdata=wavelengths)))/2,
            halfmaxWL = (which.min(abs(predict(loess(reflectance~wavelength,
                                                     span=0.1), newdata=wavelengths)-
                                         halfmax)))/10+300)

# assign colors
spec_colors <- c(# carotenoidA
                  "#a14700",
                  "#f4b37d",
                  "#d77f35",
                  "#782900",
                  "#571401",
                  # carotenoidB
                  "#5d0102",
                  "#d08973",
                  "#9f4634",
                  "#380106",
                  "#210104",
                  # greens
                  "#6b8556",
                  "#d5d7bf",
                  "#a9b793",
                  "#425f2f",
                  "#264317")
names(spec_colors) <- c("carotenoidA",
                        "carotenoidA1",
                        "carotenoidA2",
                        "carotenoidA3",
                        "carotenoidA4",
                        "carotenoidB",
                        "carotenoidB1",
                        "carotenoidB2",
                        "carotenoidB3",
                        "carotenoidB4",
                        "green",
                        "green1",
                        "green2",
                        "green3",
                        "green4")


### Plot Carotenoid A
ggplot(both_colors%>%
         filter(color %in% c("carotenoidA","carotenoidA1","carotenoidA2",
                             "carotenoidA3","carotenoidA4")),
       aes(x=wavelength,y=reflectance,color=color))+
  geom_smooth(method="loess",se=F,span=0.2,aes(size=color))+
  coord_cartesian(ylim=c(0,80),xlim=c(300,700))+
  ylab("reflectance(%)")+
  geom_point(data = carrot_points_A, 
             mapping = aes(x = halfmaxWL, y = halfmax),
             color="black",fill="white",shape=21,size=2.5)+
  scale_color_manual(values=spec_colors)+
  scale_size_manual(values=c(2,1.5,1.5,1.5,1.5))+
  theme_classic()+
  theme(
    legend.position="none",
        axis.text.x=element_text(size=10),
        axis.text.y=element_text(size=10),
        axis.title.x=element_text(size=10),
        axis.title.y=element_text(size=10)) 

setwd(figure_dir)
ggsave("Carotenoid1.pdf",
       width=3,height=2,
       units="in",
       useDingbats=FALSE)
setwd(home_dir)


## plot carotenoid B
ggplot(both_colors%>%
         filter(color %in% c("carotenoidB","carotenoidB1","carotenoidB2",
                             "carotenoidB3","carotenoidB4")),
       aes(x=wavelength,y=reflectance,color=color))+
  geom_smooth(method="loess",se=F,span=0.2,aes(size=color))+
  coord_cartesian(ylim=c(0,80),xlim=c(300,700))+
  ylab("reflectance(%)")+
  geom_point(data = carrot_points_B, 
             mapping = aes(x = halfmaxWL, y = halfmax),
             color="black",fill="white",shape=21,size=2.5)+
  scale_size_manual(values=c(2,1.5,1.5,1.5,1.5))+
  scale_color_manual(values=spec_colors)+
  theme_classic()+
  theme(legend.position="none",
        axis.text.x=element_text(size=10),
        axis.text.y=element_text(size=10),
        axis.title.x=element_text(size=10),
        axis.title.y=element_text(size=10)) 

setwd(figure_dir)
ggsave("Carotenoid2.pdf",
       width=3,height=2,
       units="in",
       useDingbats=FALSE)
setwd(home_dir)


## plot green leaf

ggplot(both_colors%>%
         filter(color %in% c("green","green1","green2",
                             "green3","green4")),
       aes(x=wavelength,y=reflectance,color=color))+
  geom_smooth(method="loess",se=F,span=0.125,aes(size=color))+
  coord_cartesian(ylim=c(0,80),xlim=c(300,700))+
  ylab("reflectance(%)")+
  geom_point(data = green_points, 
             mapping = aes(x = maxWL, y = max),
             color="black",fill="white",shape=21,size=2.5)+
  scale_size_manual(values=c(2,1.5,1.5,1.5,1.5))+
  scale_color_manual(values=spec_colors)+
  theme_classic()+
  theme(legend.position="none",
        axis.text.x=element_text(size=10),
        axis.text.y=element_text(size=10),
        axis.title.x=element_text(size=10),
        axis.title.y=element_text(size=10)) 


setwd(figure_dir)
ggsave("Green.pdf",
       width=3,height=2,
       units="in",
       useDingbats=FALSE)
setwd(home_dir)


#########################
##
## test whether, across Ramphocelus, males are redder than females
##
#########################

# select just rump plumages
data_rumps<-data%>%
  select(-matches("45"),wl)%>%
  select(matches("rump"),wl)

# get colors for plotting
allbirdcolors<-spec2rgb(data_rumps)


####################################
# calculate color distances M to F
####################################

# test two bird visual systems
for (my_visual_system in visual_systems) {
  for (my_illuminant in illumination_options) {

  rump_coldist<-as.data.frame(coldist(vismodel(data_rumps,
                                               ## set the visual system here
                                               visual = my_visual_system,
                                               ## set the illuminant here
                                               illum = my_illuminant,
                                               relative=FALSE)))%>%
    mutate(patch1_species=substr(patch1, start = 1, stop = 6))%>%
    mutate(patch2_species=substr(patch2, start = 1, stop = 6))%>%
    filter(patch1_species==patch2_species)%>%
    mutate(species=substr(patch1, start = 1, stop = 6))%>%
    select(species,dS)%>%
    mutate(region=" ")%>%
    rename(color_distance=dS)
  
  # calculate relative long cone quantum catch
  rump_longconequantumcatchrelative<-as.data.frame(vismodel(data_rumps,
                                                            ## set the visual system here
                                                            visual = my_visual_system,
                                                            ## set the illuminant here
                                                            illum = my_illuminant,
                                                            relative=TRUE))%>%
    mutate(bird_region=rownames(rump_longconequantumcatchrelative))%>%
    select(bird_region,l)%>%
    mutate(species=substr(bird_region, start = 1, stop = 6))%>%
    mutate(sex=substr(bird_region, start = 7, stop = 7))%>%
    select(bird_region,l,species,sex)%>%
    rename(longconeQC=l)
  
  rump_stats<-rump_longconequantumcatchrelative%>%
    select(species,sex,longconeQC)%>%
    spread(.,sex,c(longconeQC))%>%
    rename(F_longconeQC=F,M_longconeQC=M)%>%
    (as.data.frame)
  
  rownames(rump_stats)<-rump_stats$species
  
  data_M_longconeQC<-data_test["M_longconeQC"]
  data_F_longconeQC<-data_test["F_longconeQC"]
  
  t.test<-phyl.pairedttest(tree_ultrametric,
                           rump_stats["M_longconeQC"],
                           rump_stats["F_longconeQC"])
  
  print(paste0(my_visual_system, " and ", my_illuminant,
               " results. Phylogenetic paired t-test: p-value = ",
         round(t.test$P.dbar,4), 
         "; phylogenetic mean difference in long cone quantum catch = ",
         round(t.test$dbar,2),
         "; 95% CI = [",
         round(t.test$dbar - t.test$se*1.96,2),
         ", ",
         round(t.test$dbar + t.test$se*1.96,2),
         "]." ))
  
  ## save the data frame where we used the average avian visual model
  ## so that we can make some plots and calculate stats later
  if (my_visual_system == "avg.uv" & my_illuminant=="ideal") {
    rump_longconequantumcatchrelative_avguv<-rump_longconequantumcatchrelative
  }
  }
}


# calculate a second hue metric, left-width at half-maximum wavelength 
rump_LWHM<-data_rumps%>%
  gather(.,key=bird_region,value=reflectance,-wl)%>%
  group_by(bird_region)%>%
  summarize(max = max(reflectance), 
            maxWL = wl[which(reflectance == max(reflectance))],
            halfmax = max(reflectance)/2, 
            halfmaxWL = wl[which.min(abs(reflectance-halfmax))])%>%
  mutate(Width_Left_HalfMax=maxWL-halfmaxWL)%>%
  select(halfmaxWL,bird_region)%>%
  ungroup()

# merge
rump_compare<-full_join(rump_LWHM,rump_longconequantumcatchrelative_avguv)


######################################
## do some stats to test whether the above differences
## are significant
######################################

### 
data_stats<-rump_compare%>%
  select(species,sex,halfmaxWL)%>%
  spread(.,sex,c(halfmaxWL))%>%
  rename(F_halfmaxWL=F,M_halfmaxWL=M)%>%
  # join with spread of LCQC
  full_join(rump_compare%>%
              select(species,sex,longconeQC)%>%
              spread(.,sex,c(longconeQC))%>%
              rename(F_longconeQC=F,M_longconeQC=M))

data_test<-as.data.frame(data_stats)

rownames(data_test)<-data_test$species

### long cone quantum catch
data_M_longconeQC<-data_test["M_longconeQC"]
data_F_longconeQC<-data_test["F_longconeQC"]

t.test<-phyl.pairedttest(tree_ultrametric, data_M_longconeQC, data_F_longconeQC)
round(t.test$P.dbar,4)
round(t.test$dbar + t.test$se*1.96,2)
round(t.test$dbar - t.test$se*1.96,2)

paste0("Phylogenetic paired t-test: p-value = ",
       round(t.test$P.dbar,4), 
       "; phylogenetic mean difference in long cone quantum catch = ",
       round(t.test$dbar,2),
       "; 95% CI = [",
       round(t.test$dbar - t.test$se*1.96,2),
       ", ",
       round(t.test$dbar + t.test$se*1.96,2),
       "]." )

t.test

### left wavelength half max
data_M_halfmaxWL<-data_test["M_halfmaxWL"]
data_F_halfmaxWL<-data_test["F_halfmaxWL"]

t.test<-phyl.pairedttest(tree_ultrametric, data_M_halfmaxWL, data_F_halfmaxWL)
round(t.test$P.dbar,4)
round(t.test$dbar + t.test$se*1.96,2)
round(t.test$dbar - t.test$se*1.96,2)

paste0("Phylogenetic paired t-test: p-value = ",
       round(t.test$P.dbar,4), 
       "; phylogenetic mean difference in half-max-wavelength = ",
       round(t.test$dbar,2),
       "; 95% CI = [",
       round(t.test$dbar - t.test$se*1.96,2),
       ", ",
       round(t.test$dbar + t.test$se*1.96,2),
       "]." )

t.test


# plot
ggplot(data=rump_compare)+
  geom_boxplot(aes(x=sex,y=halfmaxWL),outlier.shape = NA)+
  geom_jitter(aes(x=sex,y=halfmaxWL,color=bird_region),size=2)+
  ylab("hue (nm)")+
  xlab("sex")+
  scale_color_manual(values=allbirdcolors)+
  theme_classic()+
  theme(legend.position="none",
        axis.text=element_text(size=10),
        axis.title=element_text(size=10))

setwd(figure_dir)
ggsave("Hue_Change.pdf",
       width=2,height=2.5,
       units="in",
       useDingbats=FALSE)
setwd(home_dir) 

ggplot(data=rump_compare)+
  geom_boxplot(aes(x=sex,y=longconeQC ),outlier.shape = NA)+
  geom_jitter(aes(x=sex,y=longconeQC ,color=bird_region),size=2)+
  ylab("long cone quantum catch\n(relative)")+
  xlab("sex")+
  scale_color_manual(values=allbirdcolors)+
  theme_classic()+
  theme(legend.position="none",
        axis.text=element_text(size=10),
        axis.title=element_text(size=10))

setwd(figure_dir)
ggsave("LongConeQC_Change.pdf",
       width=2.25,height=2.5,
       units="in",
       useDingbats=FALSE)
setwd(home_dir) 

ggplot(data=rump_coldist)+
  geom_boxplot(aes(x=region,y=color_distance ),outlier.shape = NA)+
  geom_jitter(aes(x=region,y=color_distance ),outlier.shape = NA)+
  coord_cartesian(ylim=c(0,35))+
  ylab("color distance")+
  xlab("M vs. F rump")+
  scale_color_manual(values=allbirdcolors)+
  geom_hline(yintercept = 1, linetype = "dashed", color = "purple")+ 
  theme_classic()+
  theme(legend.position="none",
        axis.text.y=element_text(size=10),
        axis.text.x=element_text(size=10),
        axis.title=element_text(size=10))

setwd(figure_dir)
ggsave("ColorDistance.pdf",
       width=1.25,height=2.5,
       units="in",
       useDingbats=FALSE)
setwd(home_dir) 


###################
##
## Use the pavo package to calculate color distances
##
###################

head(both_colors)
myspec<-both_colors%>%
  # filter(!grepl('green', color))%>%
  filter(!grepl('leaf',color))%>%
  spread(color,reflectance)%>%
  rename(wl = wavelength) 

# eliminate missing values
myspec<-na.omit(myspec)

# interpolate because original data is every 5 nm
myspec<-as.rspec(myspec)

head(myspec)

#####################
## calculate color distances
#####################

# relative=FALSE allows us to compare color distances
# visual model is average UV vision for birds
for (my_vis_model in visual_systems) {
  my_vis_dat_nonrelative<-vismodel(myspec, 
                                   # set visual model here
                                   visual = my_vis_model,
                                   relative=FALSE)

  color_dists<-as.data.frame(coldist(my_vis_dat_nonrelative))
  color_dists_selected<-color_dists%>%
    filter((patch1=="carotenoidA1" & patch2=="carotenoidA4")|
             (patch1=="carotenoidB1" & patch2=="carotenoidB4")|
             (patch1=="green1" & patch2=="green4"))
  print(my_vis_model)          
  print(color_dists_selected)
}

# relative = TRUE allows us to plot the relative change in quantum catch
my_vis_dat<-vismodel(myspec, visual = c("avg.uv"),relative=TRUE)

### show change in quantum catch for birds

## plot
toplot<-as.data.frame(my_vis_dat)
toplot$color<-row.names(my_vis_dat)

mydat<-toplot%>%
  gather(cone,quantum_catch,-color)%>%
  filter(cone!="lum")%>%
  mutate(col_cat = case_when(
             substr(color, 1, 11) == "carotenoidA" ~ "carotenoidA",
             substr(color, 1, 11) == "carotenoidB" ~ "carotenoidB",
             substr(color, 1, 5) == "green" ~ "green"
           ))
  

head(mydat)
mydat$cone<-factor(mydat$cone,levels=c("u","s","m","l"))
levels(mydat$cone)<-c("UV","short","med.","long")
levels(mydat$cone)

new_labels <- c("carotenoidA" = paste0("color distance\n= ",round(color_dists_selected$dS[1],1)),
                "carotenoidB" = paste0("color distance\n= ",round(color_dists_selected$dS[2],1)),
                "green" = paste0("color distance\n= ",round(color_dists_selected$dS[3],1))
                )


for (mycolcat in unique(mydat$col_cat)) {
  ggplot(mydat%>%
           filter(col_cat==mycolcat),
         aes(x=cone,y=quantum_catch))+
    geom_point(aes(color=color),size=2)+
    # facet_wrap("col_cat",nrow=3,labeller = labeller(col_cat=new_labels))+
    ggtitle(new_labels[[mycolcat]])+
    coord_cartesian(ylim=c(0,1))+
    scale_y_continuous(position="right",
                       labels = label_number(accuracy = 1),
                       breaks = c(0,1)) +
    ylab("quantum catch (relative)")+
    theme_classic()+
    theme(
      legend.position="none",
      plot.title=element_text(size=10,
                              vjust=-10,
                              margin=margin(t=0,b=-20)),
      axis.text.x=element_text(size=10),
      axis.text.y=element_text(size=10),
      axis.title.x=element_text(size=10),
      axis.title.y=element_blank()
    ) +
    # color each point by a hyman RGB value
    scale_color_manual(values=spec_colors)
  
  setwd(figure_dir)
  ggsave(paste0(mycolcat,"_quantumcatches.pdf"),
         width=2,height=2,
         units="in",
         useDingbats=FALSE)
  setwd(home_dir)

  
}
